# Supplementary material for: Determination of pharmacokinetic-pharmacodynamic cutoff values of oxytetracycline in calves and adult cattle using population pharmacokinetic modeling
Source: Front Microbiol. 2024 Dec 4;15:1498219. doi: 10.3389/fmicb.2024.1498219 (PMC11652485; doi:10.3389/fmicb.2024.1498219)
Supplement: Supplementary file 1 [file Data_Sheet_1.zip]

Archive with 2 entries (2 files):
- Supplementary files oxytetracycline manuscript.docx
- Supplementary Raw data OTC.xls
