# Supplementary material for: Determination of pharmacokinetic-pharmacodynamic cutoff values of oxytetracycline in calves and adult cattle using population pharmacokinetic modeling
Source: Front Microbiol. 2024 Dec 4;15:1498219. doi: 10.3389/fmicb.2024.1498219 (PMC11652485; doi:10.3389/fmicb.2024.1498219)
Supplement: Supplementary file 1 [file Data_Sheet_1.zip › Supplementary Raw data OTC.xls]

## Sheet: Sheet1
Time	Code_HPLC	Conc	MDV	ID	BLQ	formulation	Source_code	source	ref	dataset	reset	dose_IV	dose_IM	IM_Abs2	Occasion	route_of_administration	animal	Route_of_admin	calve_adult	code_adult_calve	bodyweight	male	health_status	code_health	milk_meat	breed	age	days_after_parturition
h		microg/ml										microg/kg	microg/kg								kg						yr	days
0	0	0	1	Cow 1		Tetravet LA	0	Bulgaria	Bulgaria	dataset 3			20000	20000	0	0	cow	1	adult	0	450	0	sick	1	milk	Jersey cattle	5	18
0.5	0	1.79094		Cow 1		Tetravet LA	0	Bulgaria	Bulgaria	dataset 3					0	IM	cow	1	adult	0	450	0	sick	1	milk	Jersey cattle	5	18
0.75	0	2.40138		Cow 1		Tetravet LA	0	Bulgaria	Bulgaria	dataset 3					0	IM	cow	1	adult	0	450	0	sick	1	milk	Jersey cattle	5	18
1	0	2.39868		Cow 1		Tetravet LA	0	Bulgaria	Bulgaria	dataset 3					0	IM	cow	1	adult	0	450	0	sick	1	milk	Jersey cattle	5	18
1.5	0	3.63361		Cow 1		Tetravet LA	0	Bulgaria	Bulgaria	dataset 3					0	IM	cow	1	adult	0	450	0	sick	1	milk	Jersey cattle	5	18
2	0	4.07084		Cow 1		Tetravet LA	0	Bulgaria	Bulgaria	dataset 3					0	IM	cow	1	adult	0	450	0	sick	1	milk	Jersey cattle	5	18
3	0	3.74126		Cow 1		Tetravet LA	0	Bulgaria	Bulgaria	dataset 3					0	IM	cow	1	adult	0	450	0	sick	1	milk	Jersey cattle	5	18
6	0	4.76897		Cow 1		Tetravet LA	0	Bulgaria	Bulgaria	dataset 3					0	IM	cow	1	adult	0	450	0	sick	1	milk	Jersey cattle	5	18
9	0	6.29135		Cow 1		Tetravet LA	0	Bulgaria	Bulgaria	dataset 3					0	IM	cow	1	adult	0	450	0	sick	1	milk	Jersey cattle	5	18
12	0	6.22324		Cow 1		Tetravet LA	0	Bulgaria	Bulgaria	dataset 3					0	IM	cow	1	adult	0	450	0	sick	1	milk	Jersey cattle	5	18
24	0	3.97082		Cow 1		Tetravet LA	0	Bulgaria	Bulgaria	dataset 3					0	IM	cow	1	adult	0	450	0	sick	1	milk	Jersey cattle	5	18
48	0	1.39445		Cow 1		Tetravet LA	0	Bulgaria	Bulgaria	dataset 3					0	IM	cow	1	adult	0	450	0	sick	1	milk	Jersey cattle	5	18
72	0	0.712222		Cow 1		Tetravet LA	0	Bulgaria	Bulgaria	dataset 3					0	IM	cow	1	adult	0	450	0	sick	1	milk	Jersey cattle	5	18
96	0	0.481147		Cow 1		Tetravet LA	0	Bulgaria	Bulgaria	dataset 3					0	IM	cow	1	adult	0	450	0	sick	1	milk	Jersey cattle	5	18
120	0	0.176922		Cow 1		Tetravet LA	0	Bulgaria	Bulgaria	dataset 3					0	IM	cow	1	adult	0	450	0	sick	1	milk	Jersey cattle	5	18
144	0	0.0641404	1	Cow 1	1	Tetravet LA	0	Bulgaria	Bulgaria	dataset 3					0	IM	cow	1	adult	0	450	0	sick	1	milk	Jersey cattle	5	18
168	0	0.0388456	1	Cow 1	1	Tetravet LA	0	Bulgaria	Bulgaria	dataset 3					0	IM	cow	1	adult	0	450	0	sick	1	milk	Jersey cattle	5	18
0	0	0	1	Cow 2		Tetravet LA	0	Bulgaria	Bulgaria	dataset 3			20000	20000	0	IM	cow	1	adult	0	470	0	sick	1	milk	Bulgarian black and white cattle	9	7
0.5	0	4.1347		Cow 2		Tetravet LA	0	Bulgaria	Bulgaria	dataset 3					0	IM	cow	1	adult	0	470	0	sick	1	milk	Bulgarian black and white cattle	9	7
0.75	0	5.91522		Cow 2		Tetravet LA	0	Bulgaria	Bulgaria	dataset 3					0	IM	cow	1	adult	0	470	0	sick	1	milk	Bulgarian black and white cattle	9	7
1	0	5.07085		Cow 2		Tetravet LA	0	Bulgaria	Bulgaria	dataset 3					0	IM	cow	1	adult	0	470	0	sick	1	milk	Bulgarian black and white cattle	9	7
1.5	0	5.11199		Cow 2		Tetravet LA	0	Bulgaria	Bulgaria	dataset 3					0	IM	cow	1	adult	0	470	0	sick	1	milk	Bulgarian black and white cattle	9	7
2	0	4.80142		Cow 2		Tetravet LA	0	Bulgaria	Bulgaria	dataset 3					0	IM	cow	1	adult	0	470	0	sick	1	milk	Bulgarian black and white cattle	9	7
3	0	5.83109		Cow 2		Tetravet LA	0	Bulgaria	Bulgaria	dataset 3					0	IM	cow	1	adult	0	470	0	sick	1	milk	Bulgarian black and white cattle	9	7
6	0	4.76388		Cow 2		Tetravet LA	0	Bulgaria	Bulgaria	dataset 3					0	IM	cow	1	adult	0	470	0	sick	1	milk	Bulgarian black and white cattle	9	7
9	0	8.83316		Cow 2		Tetravet LA	0	Bulgaria	Bulgaria	dataset 3					0	IM	cow	1	adult	0	470	0	sick	1	milk	Bulgarian black and white cattle	9	7
12	0	10.2998		Cow 2		Tetravet LA	0	Bulgaria	Bulgaria	dataset 3					0	IM	cow	1	adult	0	470	0	sick	1	milk	Bulgarian black and white cattle	9	7
24	0	3.81737		Cow 2		Tetravet LA	0	Bulgaria	Bulgaria	dataset 3					0	IM	cow	1	adult	0	470	0	sick	1	milk	Bulgarian black and white cattle	9	7
48	0	1.72908		Cow 2		Tetravet LA	0	Bulgaria	Bulgaria	dataset 3					0	IM	cow	1	adult	0	470	0	sick	1	milk	Bulgarian black and white cattle	9	7
72	0	0.670025		Cow 2		Tetravet LA	0	Bulgaria	Bulgaria	dataset 3					0	IM	cow	1	adult	0	470	0	sick	1	milk	Bulgarian black and white cattle	9	7
96	0	0.348232		Cow 2		Tetravet LA	0	Bulgaria	Bulgaria	dataset 3					0	IM	cow	1	adult	0	470	0	sick	1	milk	Bulgarian black and white cattle	9	7
120	0	0.268088		Cow 2		Tetravet LA	0	Bulgaria	Bulgaria	dataset 3					0	IM	cow	1	adult	0	470	0	sick	1	milk	Bulgarian black and white cattle	9	7
144	0	0.137464		Cow 2	1	Tetravet LA	0	Bulgaria	Bulgaria	dataset 3					0	IM	cow	1	adult	0	470	0	sick	1	milk	Bulgarian black and white cattle	9	7
168	0	0.0953977	1	Cow 2	1	Tetravet LA	0	Bulgaria	Bulgaria	dataset 3					0	IM	cow	1	adult	0	470	0	sick	1	milk	Bulgarian black and white cattle	9	7
0	0	0	1	Cow 3		Tetravet LA	0	Bulgaria	Bulgaria	dataset 3			20000	20000	0	IM	cow	1	adult	0	500	0	sick	1	milk	Bulgarian black and white cattle	9	8
0.5	0	5.0025		Cow 3		Tetravet LA	0	Bulgaria	Bulgaria	dataset 3					0	IM	cow	1	adult	0	500	0	sick	1	milk	Bulgarian black and white cattle	9	8
0.75	0	5.74169		Cow 3		Tetravet LA	0	Bulgaria	Bulgaria	dataset 3					0	IM	cow	1	adult	0	500	0	sick	1	milk	Bulgarian black and white cattle	9	8
1	0	8.50209		Cow 3		Tetravet LA	0	Bulgaria	Bulgaria	dataset 3					0	IM	cow	1	adult	0	500	0	sick	1	milk	Bulgarian black and white cattle	9	8
1.5	0	4.96911		Cow 3		Tetravet LA	0	Bulgaria	Bulgaria	dataset 3					0	IM	cow	1	adult	0	500	0	sick	1	milk	Bulgarian black and white cattle	9	8
2	0	5.70362		Cow 3		Tetravet LA	0	Bulgaria	Bulgaria	dataset 3					0	IM	cow	1	adult	0	500	0	sick	1	milk	Bulgarian black and white cattle	9	8
3	0	7.02368		Cow 3		Tetravet LA	0	Bulgaria	Bulgaria	dataset 3					0	IM	cow	1	adult	0	500	0	sick	1	milk	Bulgarian black and white cattle	9	8
6	0	5.27342		Cow 3		Tetravet LA	0	Bulgaria	Bulgaria	dataset 3					0	IM	cow	1	adult	0	500	0	sick	1	milk	Bulgarian black and white cattle	9	8
9	0	6.95076		Cow 3		Tetravet LA	0	Bulgaria	Bulgaria	dataset 3					0	IM	cow	1	adult	0	500	0	sick	1	milk	Bulgarian black and white cattle	9	8
12	0	6.59771		Cow 3		Tetravet LA	0	Bulgaria	Bulgaria	dataset 3					0	IM	cow	1	adult	0	500	0	sick	1	milk	Bulgarian black and white cattle	9	8
24	0	3.57226		Cow 3		Tetravet LA	0	Bulgaria	Bulgaria	dataset 3					0	IM	cow	1	adult	0	500	0	sick	1	milk	Bulgarian black and white cattle	9	8
48	0	1.80071		Cow 3		Tetravet LA	0	Bulgaria	Bulgaria	dataset 3					0	IM	cow	1	adult	0	500	0	sick	1	milk	Bulgarian black and white cattle	9	8
72	0	0.831575		Cow 3		Tetravet LA	0	Bulgaria	Bulgaria	dataset 3					0	IM	cow	1	adult	0	500	0	sick	1	milk	Bulgarian black and white cattle	9	8
96	0	0.479541		Cow 3		Tetravet LA	0	Bulgaria	Bulgaria	dataset 3					0	IM	cow	1	adult	0	500	0	sick	1	milk	Bulgarian black and white cattle	9	8
120	0	0.261569		Cow 3		Tetravet LA	0	Bulgaria	Bulgaria	dataset 3					0	IM	cow	1	adult	0	500	0	sick	1	milk	Bulgarian black and white cattle	9	8
144	0	0.265795		Cow 3		Tetravet LA	0	Bulgaria	Bulgaria	dataset 3					0	IM	cow	1	adult	0	500	0	sick	1	milk	Bulgarian black and white cattle	9	8
168	0	0.18646		Cow 3		Tetravet LA	0	Bulgaria	Bulgaria	dataset 3					0	IM	cow	1	adult	0	500	0	sick	1	milk	Bulgarian black and white cattle	9	8
0	0	0	1	Cow 4		Tetravet LA	0	Bulgaria	Bulgaria	dataset 3			20000	20000	0	IM	cow	1	adult	0	310	0	sick	1	milk	Jersey cattle	3	16
0.5	0	0.138588		Cow 4		Tetravet LA	0	Bulgaria	Bulgaria	dataset 3					0	IM	cow	1	adult	0	310	0	sick	1	milk	Jersey cattle	3	16
0.75	0	3.18055		Cow 4		Tetravet LA	0	Bulgaria	Bulgaria	dataset 3					0	IM	cow	1	adult	0	310	0	sick	1	milk	Jersey cattle	3	16
1	0	4.13141		Cow 4		Tetravet LA	0	Bulgaria	Bulgaria	dataset 3					0	IM	cow	1	adult	0	310	0	sick	1	milk	Jersey cattle	3	16
1.5	0	5.01732		Cow 4		Tetravet LA	0	Bulgaria	Bulgaria	dataset 3					0	IM	cow	1	adult	0	310	0	sick	1	milk	Jersey cattle	3	16
2	0	5.48086		Cow 4		Tetravet LA	0	Bulgaria	Bulgaria	dataset 3					0	IM	cow	1	adult	0	310	0	sick	1	milk	Jersey cattle	3	16
3	0	6.89503		Cow 4		Tetravet LA	0	Bulgaria	Bulgaria	dataset 3					0	IM	cow	1	adult	0	310	0	sick	1	milk	Jersey cattle	3	16
6	0	6.62135		Cow 4		Tetravet LA	0	Bulgaria	Bulgaria	dataset 3					0	IM	cow	1	adult	0	310	0	sick	1	milk	Jersey cattle	3	16
9	0	5.59115		Cow 4		Tetravet LA	0	Bulgaria	Bulgaria	dataset 3					0	IM	cow	1	adult	0	310	0	sick	1	milk	Jersey cattle	3	16
12	0	5.67722		Cow 4		Tetravet LA	0	Bulgaria	Bulgaria	dataset 3					0	IM	cow	1	adult	0	310	0	sick	1	milk	Jersey cattle	3	16
24	0	4.07669		Cow 4		Tetravet LA	0	Bulgaria	Bulgaria	dataset 3					0	IM	cow	1	adult	0	310	0	sick	1	milk	Jersey cattle	3	16
48	0	1.43304		Cow 4		Tetravet LA	0	Bulgaria	Bulgaria	dataset 3					0	IM	cow	1	adult	0	310	0	sick	1	milk	Jersey cattle	3	16
72	0	0.860756		Cow 4		Tetravet LA	0	Bulgaria	Bulgaria	dataset 3					0	IM	cow	1	adult	0	310	0	sick	1	milk	Jersey cattle	3	16
96	0	0.437985		Cow 4		Tetravet LA	0	Bulgaria	Bulgaria	dataset 3					0	IM	cow	1	adult	0	310	0	sick	1	milk	Jersey cattle	3	16
120	0	0.252794		Cow 4		Tetravet LA	0	Bulgaria	Bulgaria	dataset 3					0	IM	cow	1	adult	0	310	0	sick	1	milk	Jersey cattle	3	16
144	0	0.140373		Cow 4	1	Tetravet LA	0	Bulgaria	Bulgaria	dataset 3					0	IM	cow	1	adult	0	310	0	sick	1	milk	Jersey cattle	3	16
168	0	0.0875979	1	Cow 4	1	Tetravet LA	0	Bulgaria	Bulgaria	dataset 3					0	IM	cow	1	adult	0	310	0	sick	1	milk	Jersey cattle	3	16
0	0	0	1	Cow 5		Tetravet LA	0	Bulgaria	Bulgaria	dataset 3			20000	20000	0	IM	cow	1	adult	0	490	0	sick	1	milk	Bulgarian black and white cattle	9	18
0.5	0	2.17445		Cow 5		Tetravet LA	0	Bulgaria	Bulgaria	dataset 3					0	IM	cow	1	adult	0	490	0	sick	1	milk	Bulgarian black and white cattle	9	18
0.75	0	2.30604		Cow 5		Tetravet LA	0	Bulgaria	Bulgaria	dataset 3					0	IM	cow	1	adult	0	490	0	sick	1	milk	Bulgarian black and white cattle	9	18
1	0	3.24919		Cow 5		Tetravet LA	0	Bulgaria	Bulgaria	dataset 3					0	IM	cow	1	adult	0	490	0	sick	1	milk	Bulgarian black and white cattle	9	18
1.5	0	3.78129		Cow 5		Tetravet LA	0	Bulgaria	Bulgaria	dataset 3					0	IM	cow	1	adult	0	490	0	sick	1	milk	Bulgarian black and white cattle	9	18
2	0	4.73652		Cow 5		Tetravet LA	0	Bulgaria	Bulgaria	dataset 3					0	IM	cow	1	adult	0	490	0	sick	1	milk	Bulgarian black and white cattle	9	18
3	0	6.27752		Cow 5		Tetravet LA	0	Bulgaria	Bulgaria	dataset 3					0	IM	cow	1	adult	0	490	0	sick	1	milk	Bulgarian black and white cattle	9	18
6	0	7.08841		Cow 5		Tetravet LA	0	Bulgaria	Bulgaria	dataset 3					0	IM	cow	1	adult	0	490	0	sick	1	milk	Bulgarian black and white cattle	9	18
9	0	6.50595		Cow 5		Tetravet LA	0	Bulgaria	Bulgaria	dataset 3					0	IM	cow	1	adult	0	490	0	sick	1	milk	Bulgarian black and white cattle	9	18
12	0	5.81014		Cow 5		Tetravet LA	0	Bulgaria	Bulgaria	dataset 3					0	IM	cow	1	adult	0	490	0	sick	1	milk	Bulgarian black and white cattle	9	18
24	0	3.54468		Cow 5		Tetravet LA	0	Bulgaria	Bulgaria	dataset 3					0	IM	cow	1	adult	0	490	0	sick	1	milk	Bulgarian black and white cattle	9	18
48	0	2.58002		Cow 5		Tetravet LA	0	Bulgaria	Bulgaria	dataset 3					0	IM	cow	1	adult	0	490	0	sick	1	milk	Bulgarian black and white cattle	9	18
72	0	1.07867		Cow 5		Tetravet LA	0	Bulgaria	Bulgaria	dataset 3					0	IM	cow	1	adult	0	490	0	sick	1	milk	Bulgarian black and white cattle	9	18
96	0	0.738699		Cow 5		Tetravet LA	0	Bulgaria	Bulgaria	dataset 3					0	IM	cow	1	adult	0	490	0	sick	1	milk	Bulgarian black and white cattle	9	18
120	0	0.455647		Cow 5		Tetravet LA	0	Bulgaria	Bulgaria	dataset 3					0	IM	cow	1	adult	0	490	0	sick	1	milk	Bulgarian black and white cattle	9	18
144	0	0.290725		Cow 5		Tetravet LA	0	Bulgaria	Bulgaria	dataset 3					0	IM	cow	1	adult	0	490	0	sick	1	milk	Bulgarian black and white cattle	9	18
168	0	0.211755		Cow 5	1	Tetravet LA	0	Bulgaria	Bulgaria	dataset 3					0	IM	cow	1	adult	0	490	0	sick	1	milk	Bulgarian black and white cattle	9	18
0	0	0	1	Cow 6		Tetravet LA	0	Bulgaria	Bulgaria	dataset 3			20000	20000	0	IM	cow	1	adult	0	480	0	sick	1	milk	Brown cattle	11	17
0.5	0	1.85834		Cow 6		Tetravet LA	0	Bulgaria	Bulgaria	dataset 3					0	IM	cow	1	adult	0	480	0	sick	1	milk	Brown cattle	11	17
0.75	0	2.09954		Cow 6		Tetravet LA	0	Bulgaria	Bulgaria	dataset 3					0	IM	cow	1	adult	0	480	0	sick	1	milk	Brown cattle	11	17
1	0	2.24397		Cow 6		Tetravet LA	0	Bulgaria	Bulgaria	dataset 3					0	IM	cow	1	adult	0	480	0	sick	1	milk	Brown cattle	11	17
1.5	0	2.82784		Cow 6		Tetravet LA	0	Bulgaria	Bulgaria	dataset 3					0	IM	cow	1	adult	0	480	0	sick	1	milk	Brown cattle	11	17
2	0	3.54485		Cow 6		Tetravet LA	0	Bulgaria	Bulgaria	dataset 3					0	IM	cow	1	adult	0	480	0	sick	1	milk	Brown cattle	11	17
3	0	3.6041		Cow 6		Tetravet LA	0	Bulgaria	Bulgaria	dataset 3					0	IM	cow	1	adult	0	480	0	sick	1	milk	Brown cattle	11	17
6	0	4.75098		Cow 6		Tetravet LA	0	Bulgaria	Bulgaria	dataset 3					0	IM	cow	1	adult	0	480	0	sick	1	milk	Brown cattle	11	17
9	0	4.28997		Cow 6		Tetravet LA	0	Bulgaria	Bulgaria	dataset 3					0	IM	cow	1	adult	0	480	0	sick	1	milk	Brown cattle	11	17
12	0	4.4364		Cow 6		Tetravet LA	0	Bulgaria	Bulgaria	dataset 3					0	IM	cow	1	adult	0	480	0	sick	1	milk	Brown cattle	11	17
24	0	2.93144		Cow 6		Tetravet LA	0	Bulgaria	Bulgaria	dataset 3					0	IM	cow	1	adult	0	480	0	sick	1	milk	Brown cattle	11	17
48	0	1.39418		Cow 6		Tetravet LA	0	Bulgaria	Bulgaria	dataset 3					0	IM	cow	1	adult	0	480	0	sick	1	milk	Brown cattle	11	17
72	0	0.77238		Cow 6		Tetravet LA	0	Bulgaria	Bulgaria	dataset 3					0	IM	cow	1	adult	0	480	0	sick	1	milk	Brown cattle	11	17
96	0	0.457279		Cow 6		Tetravet LA	0	Bulgaria	Bulgaria	dataset 3					0	IM	cow	1	adult	0	480	0	sick	1	milk	Brown cattle	11	17
120	0	0.373754		Cow 6		Tetravet LA	0	Bulgaria	Bulgaria	dataset 3					0	IM	cow	1	adult	0	480	0	sick	1	milk	Brown cattle	11	17
144	0	0.194725		Cow 6		Tetravet LA	0	Bulgaria	Bulgaria	dataset 3					0	IM	cow	1	adult	0	480	0	sick	1	milk	Brown cattle	11	17
168	0	0.150024		Cow 6	1	Tetravet LA	0	Bulgaria	Bulgaria	dataset 3					0	IM	cow	1	adult	0	480	0	sick	1	milk	Brown cattle	11	17
0	0		1	A 86		Oxyject 10% PVP	1	study 94	Dopharma	dataset 1		20000			0	IV	calves	0	calve	1	100	1	healthy	0	milk	FR	0.25
0.3	0	19.053		A 86		Oxyject 10% PVP	1	study 94	Dopharma	dataset 1					0	IV	calves	0	calve	1	100	1	healthy	0	milk	FR	0.25
0.466667	0	12.188		A 86		Oxyject 10% PVP	1	study 94	Dopharma	dataset 1					0	IV	calves	0	calve	1	100	1	healthy	0	milk	FR	0.25
0.65	0	11.057		A 86		Oxyject 10% PVP	1	study 94	Dopharma	dataset 1					0	IV	calves	0	calve	1	100	1	healthy	0	milk	FR	0.25
0.833333	0	29.159	1	A 86		Oxyject 10% PVP	1	study 94	Dopharma	dataset 1					0	IV	calves	0	calve	1	100	1	healthy	0	milk	FR	0.25
1.1	0	9.212		A 86		Oxyject 10% PVP	1	study 94	Dopharma	dataset 1					0	IV	calves	0	calve	1	100	1	healthy	0	milk	FR	0.25
1.36667	0	8.474		A 86		Oxyject 10% PVP	1	study 94	Dopharma	dataset 1					0	IV	calves	0	calve	1	100	1	healthy	0	milk	FR	0.25
1.88333	0	7.867		A 86		Oxyject 10% PVP	1	study 94	Dopharma	dataset 1					0	IV	calves	0	calve	1	100	1	healthy	0	milk	FR	0.25
2.45	0	6.712		A 86		Oxyject 10% PVP	1	study 94	Dopharma	dataset 1					0	IV	calves	0	calve	1	100	1	healthy	0	milk	FR	0.25
2.96667	0	6.735		A 86		Oxyject 10% PVP	1	study 94	Dopharma	dataset 1					0	IV	calves	0	calve	1	100	1	healthy	0	milk	FR	0.25
3.38333	0	6.041		A 86		Oxyject 10% PVP	1	study 94	Dopharma	dataset 1					0	IV	calves	0	calve	1	100	1	healthy	0	milk	FR	0.25
3.93333	0	6.286		A 86		Oxyject 10% PVP	1	study 94	Dopharma	dataset 1					0	IV	calves	0	calve	1	100	1	healthy	0	milk	FR	0.25
4.96667	0	5.536		A 86		Oxyject 10% PVP	1	study 94	Dopharma	dataset 1					0	IV	calves	0	calve	1	100	1	healthy	0	milk	FR	0.25
5.9	0	4.793		A 86		Oxyject 10% PVP	1	study 94	Dopharma	dataset 1					0	IV	calves	0	calve	1	100	1	healthy	0	milk	FR	0.25
6.85	0	4.506		A 86		Oxyject 10% PVP	1	study 94	Dopharma	dataset 1					0	IV	calves	0	calve	1	100	1	healthy	0	milk	FR	0.25
8.15	0	3.854		A 86		Oxyject 10% PVP	1	study 94	Dopharma	dataset 1					0	IV	calves	0	calve	1	100	1	healthy	0	milk	FR	0.25
10.3333	0	3.283		A 86		Oxyject 10% PVP	1	study 94	Dopharma	dataset 1					0	IV	calves	0	calve	1	100	1	healthy	0	milk	FR	0.25
13.4667	0	4.815		A 86		Oxyject 10% PVP	1	study 94	Dopharma	dataset 1					0	IV	calves	0	calve	1	100	1	healthy	0	milk	FR	0.25
23.9667	0	1.348		A 86		Oxyject 10% PVP	1	study 94	Dopharma	dataset 1					0	IV	calves	0	calve	1	100	1	healthy	0	milk	FR	0.25
25.9667	0	1.094		A 86		Oxyject 10% PVP	1	study 94	Dopharma	dataset 1					0	IV	calves	0	calve	1	100	1	healthy	0	milk	FR	0.25
28.8	0	0.876		A 86		Oxyject 10% PVP	1	study 94	Dopharma	dataset 1					0	IV	calves	0	calve	1	100	1	healthy	0	milk	FR	0.25
30.85	0	0.693		A 86		Oxyject 10% PVP	1	study 94	Dopharma	dataset 1					0	IV	calves	0	calve	1	100	1	healthy	0	milk	FR	0.25
37.5833	0	0.621		A 86		Oxyject 10% PVP	1	study 94	Dopharma	dataset 1					0	IV	calves	0	calve	1	100	1	healthy	0	milk	FR	0.25
47.9667	0	0.527		A 86		Oxyject 10% PVP	1	study 94	Dopharma	dataset 1					0	IV	calves	0	calve	1	100	1	healthy	0	milk	FR	0.25
51.05	0	0.404		A 86		Oxyject 10% PVP	1	study 94	Dopharma	dataset 1					0	IV	calves	0	calve	1	100	1	healthy	0	milk	FR	0.25
55.6	0	0.332		A 86		Oxyject 10% PVP	1	study 94	Dopharma	dataset 1					0	IV	calves	0	calve	1	100	1	healthy	0	milk	FR	0.25
72.6667	0	0.346		A 86		Oxyject 10% PVP	1	study 94	Dopharma	dataset 1					0	IV	calves	0	calve	1	100	1	healthy	0	milk	FR	0.25
143.999	0	0.072	1	A 86		Oxyject 10% PVP	1	study 94	Dopharma	dataset 1					0	IV	calves	0	calve	1	100	1	healthy	0	milk	FR	0.25
144	0			A 86		Oxyject 20% LA	1	study 94	Dopharma	dataset 1			20000	20000	1	IM	calves	1	calve	1	105	1	healthy	0	milk	FR	0.25
144.517	0	2.417		A 86		Oxyject 20% LA	1	study 94	Dopharma	dataset 1					1	IM	calves	1	calve	1	105	1	healthy	0	milk	FR	0.25
145.017	0	3.446		A 86		Oxyject 20% LA	1	study 94	Dopharma	dataset 1					1	IM	calves	1	calve	1	105	1	healthy	0	milk	FR	0.25
146	0	4.736		A 86		Oxyject 20% LA	1	study 94	Dopharma	dataset 1					1	IM	calves	1	calve	1	105	1	healthy	0	milk	FR	0.25
146.933	0	4.647		A 86		Oxyject 20% LA	1	study 94	Dopharma	dataset 1					1	IM	calves	1	calve	1	105	1	healthy	0	milk	FR	0.25
148	0	4.406		A 86		Oxyject 20% LA	1	study 94	Dopharma	dataset 1					1	IM	calves	1	calve	1	105	1	healthy	0	milk	FR	0.25
148.967	0	4.233		A 86		Oxyject 20% LA	1	study 94	Dopharma	dataset 1					1	IM	calves	1	calve	1	105	1	healthy	0	milk	FR	0.25
149.967	0	4.18		A 86		Oxyject 20% LA	1	study 94	Dopharma	dataset 1					1	IM	calves	1	calve	1	105	1	healthy	0	milk	FR	0.25
151	0	3.767		A 86		Oxyject 20% LA	1	study 94	Dopharma	dataset 1					1	IM	calves	1	calve	1	105	1	healthy	0	milk	FR	0.25
151.95	0	3.907		A 86		Oxyject 20% LA	1	study 94	Dopharma	dataset 1					1	IM	calves	1	calve	1	105	1	healthy	0	milk	FR	0.25
157.8	0	2.617		A 86		Oxyject 20% LA	1	study 94	Dopharma	dataset 1					1	IM	calves	1	calve	1	105	1	healthy	0	milk	FR	0.25
167.933	0	1.442		A 86		Oxyject 20% LA	1	study 94	Dopharma	dataset 1					1	IM	calves	1	calve	1	105	1	healthy	0	milk	FR	0.25
172.017	0	1.041		A 86		Oxyject 20% LA	1	study 94	Dopharma	dataset 1					1	IM	calves	1	calve	1	105	1	healthy	0	milk	FR	0.25
176.133	0	0.836		A 86		Oxyject 20% LA	1	study 94	Dopharma	dataset 1					1	IM	calves	1	calve	1	105	1	healthy	0	milk	FR	0.25
181.7	0	0.578		A 86		Oxyject 20% LA	1	study 94	Dopharma	dataset 1					1	IM	calves	1	calve	1	105	1	healthy	0	milk	FR	0.25
191.933	0	0.462		A 86		Oxyject 20% LA	1	study 94	Dopharma	dataset 1					1	IM	calves	1	calve	1	105	1	healthy	0	milk	FR	0.25
195.85	0	0.457		A 86		Oxyject 20% LA	1	study 94	Dopharma	dataset 1					1	IM	calves	1	calve	1	105	1	healthy	0	milk	FR	0.25
200.05	0	0.421		A 86		Oxyject 20% LA	1	study 94	Dopharma	dataset 1					1	IM	calves	1	calve	1	105	1	healthy	0	milk	FR	0.25
215.933	0	0.322		A 86		Oxyject 20% LA	1	study 94	Dopharma	dataset 1					1	IM	calves	1	calve	1	105	1	healthy	0	milk	FR	0.25
220.717	0	0.297		A 86		Oxyject 20% LA	1	study 94	Dopharma	dataset 1					1	IM	calves	1	calve	1	105	1	healthy	0	milk	FR	0.25
224.6	0	0.27		A 86		Oxyject 20% LA	1	study 94	Dopharma	dataset 1					1	IM	calves	1	calve	1	105	1	healthy	0	milk	FR	0.25
240.033	0	0.273		A 86		Oxyject 20% LA	1	study 94	Dopharma	dataset 1					1	IM	calves	1	calve	1	105	1	healthy	0	milk	FR	0.25
244.4	0	0.237		A 86		Oxyject 20% LA	1	study 94	Dopharma	dataset 1					1	IM	calves	1	calve	1	105	1	healthy	0	milk	FR	0.25
248.417	0	0.212		A 86		Oxyject 20% LA	1	study 94	Dopharma	dataset 1					1	IM	calves	1	calve	1	105	1	healthy	0	milk	FR	0.25
0	0		1	A 88		Oxyject 10% PVP	1	study 94	Dopharma	dataset 1		20000			0	IV	calves	0	calve	1	104	1	healthy	0	milk	FR	0.25
0.316667	0	29.519		A 88		Oxyject 10% PVP	1	study 94	Dopharma	dataset 1					0	IV	calves	0	calve	1	104	1	healthy	0	milk	FR	0.25
0.466667	0	21.051		A 88		Oxyject 10% PVP	1	study 94	Dopharma	dataset 1					0	IV	calves	0	calve	1	104	1	healthy	0	milk	FR	0.25
0.633333	0	22.086		A 88		Oxyject 10% PVP	1	study 94	Dopharma	dataset 1					0	IV	calves	0	calve	1	104	1	healthy	0	milk	FR	0.25
0.816667	0	17.943		A 88		Oxyject 10% PVP	1	study 94	Dopharma	dataset 1					0	IV	calves	0	calve	1	104	1	healthy	0	milk	FR	0.25
1.08333	0	9.919		A 88		Oxyject 10% PVP	1	study 94	Dopharma	dataset 1					0	IV	calves	0	calve	1	104	1	healthy	0	milk	FR	0.25
1.36667	0	12.298		A 88		Oxyject 10% PVP	1	study 94	Dopharma	dataset 1					0	IV	calves	0	calve	1	104	1	healthy	0	milk	FR	0.25
1.88333	0	10.422		A 88		Oxyject 10% PVP	1	study 94	Dopharma	dataset 1					0	IV	calves	0	calve	1	104	1	healthy	0	milk	FR	0.25
2.45	0	8.935		A 88		Oxyject 10% PVP	1	study 94	Dopharma	dataset 1					0	IV	calves	0	calve	1	104	1	healthy	0	milk	FR	0.25
2.95	0	10.821		A 88		Oxyject 10% PVP	1	study 94	Dopharma	dataset 1					0	IV	calves	0	calve	1	104	1	healthy	0	milk	FR	0.25
3.36667	0	8.197		A 88		Oxyject 10% PVP	1	study 94	Dopharma	dataset 1					0	IV	calves	0	calve	1	104	1	healthy	0	milk	FR	0.25
3.93333	0	7.535		A 88		Oxyject 10% PVP	1	study 94	Dopharma	dataset 1					0	IV	calves	0	calve	1	104	1	healthy	0	milk	FR	0.25
4.95	0	6.607		A 88		Oxyject 10% PVP	1	study 94	Dopharma	dataset 1					0	IV	calves	0	calve	1	104	1	healthy	0	milk	FR	0.25
5.88333	0	5.248		A 88		Oxyject 10% PVP	1	study 94	Dopharma	dataset 1					0	IV	calves	0	calve	1	104	1	healthy	0	milk	FR	0.25
6.83333	0	5.665		A 88		Oxyject 10% PVP	1	study 94	Dopharma	dataset 1					0	IV	calves	0	calve	1	104	1	healthy	0	milk	FR	0.25
8.15	0	7.88		A 88		Oxyject 10% PVP	1	study 94	Dopharma	dataset 1					0	IV	calves	0	calve	1	104	1	healthy	0	milk	FR	0.25
10.3167	0	3.482		A 88		Oxyject 10% PVP	1	study 94	Dopharma	dataset 1					0	IV	calves	0	calve	1	104	1	healthy	0	milk	FR	0.25
13.45	0	2.68		A 88		Oxyject 10% PVP	1	study 94	Dopharma	dataset 1					0	IV	calves	0	calve	1	104	1	healthy	0	milk	FR	0.25
23.9667	0	1.24		A 88		Oxyject 10% PVP	1	study 94	Dopharma	dataset 1					0	IV	calves	0	calve	1	104	1	healthy	0	milk	FR	0.25
25.95	0	1.605		A 88		Oxyject 10% PVP	1	study 94	Dopharma	dataset 1					0	IV	calves	0	calve	1	104	1	healthy	0	milk	FR	0.25
28.7833	0	0.777		A 88		Oxyject 10% PVP	1	study 94	Dopharma	dataset 1					0	IV	calves	0	calve	1	104	1	healthy	0	milk	FR	0.25
30.8667	0	0.719		A 88		Oxyject 10% PVP	1	study 94	Dopharma	dataset 1					0	IV	calves	0	calve	1	104	1	healthy	0	milk	FR	0.25
37.5667	0	0.536		A 88		Oxyject 10% PVP	1	study 94	Dopharma	dataset 1					0	IV	calves	0	calve	1	104	1	healthy	0	milk	FR	0.25
47.95	0	0.508		A 88		Oxyject 10% PVP	1	study 94	Dopharma	dataset 1					0	IV	calves	0	calve	1	104	1	healthy	0	milk	FR	0.25
51.0333	0	0.353		A 88		Oxyject 10% PVP	1	study 94	Dopharma	dataset 1					0	IV	calves	0	calve	1	104	1	healthy	0	milk	FR	0.25
55.5833	0	0.323		A 88		Oxyject 10% PVP	1	study 94	Dopharma	dataset 1					0	IV	calves	0	calve	1	104	1	healthy	0	milk	FR	0.25
72.65	0	0.324		A 88		Oxyject 10% PVP	1	study 94	Dopharma	dataset 1					0	IV	calves	0	calve	1	104	1	healthy	0	milk	FR	0.25
143.999	0	0.084	1	A 88		Oxyject 10% PVP	1	study 94	Dopharma	dataset 1					0	IV	calves	0	calve	1	104	1	healthy	0	milk	FR	0.25
144	0			A 88		Oxyject 20% LA	1	study 94	Dopharma	dataset 1			20000	20000	1	IM	calves	1	calve	1	112	1	healthy	0	milk	FR	0.25
144.517	0	1.733		A 88		Oxyject 20% LA	1	study 94	Dopharma	dataset 1					1	IM	calves	1	calve	1	112	1	healthy	0	milk	FR	0.25
145.017	0	2.564		A 88		Oxyject 20% LA	1	study 94	Dopharma	dataset 1					1	IM	calves	1	calve	1	112	1	healthy	0	milk	FR	0.25
146	0	3.734		A 88		Oxyject 20% LA	1	study 94	Dopharma	dataset 1					1	IM	calves	1	calve	1	112	1	healthy	0	milk	FR	0.25
146.933	0	4.416		A 88		Oxyject 20% LA	1	study 94	Dopharma	dataset 1					1	IM	calves	1	calve	1	112	1	healthy	0	milk	FR	0.25
148	0	4.729		A 88		Oxyject 20% LA	1	study 94	Dopharma	dataset 1					1	IM	calves	1	calve	1	112	1	healthy	0	milk	FR	0.25
148.95	0	4.722		A 88		Oxyject 20% LA	1	study 94	Dopharma	dataset 1					1	IM	calves	1	calve	1	112	1	healthy	0	milk	FR	0.25
149.967	0	4.633		A 88		Oxyject 20% LA	1	study 94	Dopharma	dataset 1					1	IM	calves	1	calve	1	112	1	healthy	0	milk	FR	0.25
150.983	0	4.797		A 88		Oxyject 20% LA	1	study 94	Dopharma	dataset 1					1	IM	calves	1	calve	1	112	1	healthy	0	milk	FR	0.25
151.933	0	4.567		A 88		Oxyject 20% LA	1	study 94	Dopharma	dataset 1					1	IM	calves	1	calve	1	112	1	healthy	0	milk	FR	0.25
157.8	0	3.186		A 88		Oxyject 20% LA	1	study 94	Dopharma	dataset 1					1	IM	calves	1	calve	1	112	1	healthy	0	milk	FR	0.25
167.933	0	1.792		A 88		Oxyject 20% LA	1	study 94	Dopharma	dataset 1					1	IM	calves	1	calve	1	112	1	healthy	0	milk	FR	0.25
172	0	1.387		A 88		Oxyject 20% LA	1	study 94	Dopharma	dataset 1					1	IM	calves	1	calve	1	112	1	healthy	0	milk	FR	0.25
176.133	0	1.212		A 88		Oxyject 20% LA	1	study 94	Dopharma	dataset 1					1	IM	calves	1	calve	1	112	1	healthy	0	milk	FR	0.25
181.7	0	0.898		A 88		Oxyject 20% LA	1	study 94	Dopharma	dataset 1					1	IM	calves	1	calve	1	112	1	healthy	0	milk	FR	0.25
191.933	0	0.635		A 88		Oxyject 20% LA	1	study 94	Dopharma	dataset 1					1	IM	calves	1	calve	1	112	1	healthy	0	milk	FR	0.25
195.85	0	0.417		A 88		Oxyject 20% LA	1	study 94	Dopharma	dataset 1					1	IM	calves	1	calve	1	112	1	healthy	0	milk	FR	0.25
200.05	0	0.478		A 88		Oxyject 20% LA	1	study 94	Dopharma	dataset 1					1	IM	calves	1	calve	1	112	1	healthy	0	milk	FR	0.25
215.933	0	0.399		A 88		Oxyject 20% LA	1	study 94	Dopharma	dataset 1					1	IM	calves	1	calve	1	112	1	healthy	0	milk	FR	0.25
220.717	0	0.353		A 88		Oxyject 20% LA	1	study 94	Dopharma	dataset 1					1	IM	calves	1	calve	1	112	1	healthy	0	milk	FR	0.25
224.6	0	0.349		A 88		Oxyject 20% LA	1	study 94	Dopharma	dataset 1					1	IM	calves	1	calve	1	112	1	healthy	0	milk	FR	0.25
240.033	0	0.323		A 88		Oxyject 20% LA	1	study 94	Dopharma	dataset 1					1	IM	calves	1	calve	1	112	1	healthy	0	milk	FR	0.25
244.4	0	0.296		A 88		Oxyject 20% LA	1	study 94	Dopharma	dataset 1					1	IM	calves	1	calve	1	112	1	healthy	0	milk	FR	0.25
248.417	0	0.284		A 88		Oxyject 20% LA	1	study 94	Dopharma	dataset 1					1	IM	calves	1	calve	1	112	1	healthy	0	milk	FR	0.25
0	0		1	A 89		Oxyject 10% PVP	1	study 94	Dopharma	dataset 1		20000			0	IV	calves	0	calve	1	105	1	healthy	0	milk	FR	0.25
0.316667	0	32.422		A 89		Oxyject 10% PVP	1	study 94	Dopharma	dataset 1					0	IV	calves	0	calve	1	105	1	healthy	0	milk	FR	0.25
0.466667	0	23.827		A 89		Oxyject 10% PVP	1	study 94	Dopharma	dataset 1					0	IV	calves	0	calve	1	105	1	healthy	0	milk	FR	0.25
0.633333	0	18.339		A 89		Oxyject 10% PVP	1	study 94	Dopharma	dataset 1					0	IV	calves	0	calve	1	105	1	healthy	0	milk	FR	0.25
0.816667	0	16.356		A 89		Oxyject 10% PVP	1	study 94	Dopharma	dataset 1					0	IV	calves	0	calve	1	105	1	healthy	0	milk	FR	0.25
1.08333	0	17.402		A 89		Oxyject 10% PVP	1	study 94	Dopharma	dataset 1					0	IV	calves	0	calve	1	105	1	healthy	0	milk	FR	0.25
1.36667	0	13.182		A 89		Oxyject 10% PVP	1	study 94	Dopharma	dataset 1					0	IV	calves	0	calve	1	105	1	healthy	0	milk	FR	0.25
1.88333	0	12.553		A 89		Oxyject 10% PVP	1	study 94	Dopharma	dataset 1					0	IV	calves	0	calve	1	105	1	healthy	0	milk	FR	0.25
2.45	0	9.306		A 89		Oxyject 10% PVP	1	study 94	Dopharma	dataset 1					0	IV	calves	0	calve	1	105	1	healthy	0	milk	FR	0.25
2.95	0	9.351		A 89		Oxyject 10% PVP	1	study 94	Dopharma	dataset 1					0	IV	calves	0	calve	1	105	1	healthy	0	milk	FR	0.25
3.36667	0	6.132		A 89		Oxyject 10% PVP	1	study 94	Dopharma	dataset 1					0	IV	calves	0	calve	1	105	1	healthy	0	milk	FR	0.25
3.93333	0	7.213		A 89		Oxyject 10% PVP	1	study 94	Dopharma	dataset 1					0	IV	calves	0	calve	1	105	1	healthy	0	milk	FR	0.25
4.95	0	6.506		A 89		Oxyject 10% PVP	1	study 94	Dopharma	dataset 1					0	IV	calves	0	calve	1	105	1	healthy	0	milk	FR	0.25
5.88333	0	5.479		A 89		Oxyject 10% PVP	1	study 94	Dopharma	dataset 1					0	IV	calves	0	calve	1	105	1	healthy	0	milk	FR	0.25
6.83333	0	4.967		A 89		Oxyject 10% PVP	1	study 94	Dopharma	dataset 1					0	IV	calves	0	calve	1	105	1	healthy	0	milk	FR	0.25
8.15	0	4.282		A 89		Oxyject 10% PVP	1	study 94	Dopharma	dataset 1					0	IV	calves	0	calve	1	105	1	healthy	0	milk	FR	0.25
10.3167	0	2.915		A 89		Oxyject 10% PVP	1	study 94	Dopharma	dataset 1					0	IV	calves	0	calve	1	105	1	healthy	0	milk	FR	0.25
13.45	0	2.024		A 89		Oxyject 10% PVP	1	study 94	Dopharma	dataset 1					0	IV	calves	0	calve	1	105	1	healthy	0	milk	FR	0.25
23.9667	0	0.781		A 89		Oxyject 10% PVP	1	study 94	Dopharma	dataset 1					0	IV	calves	0	calve	1	105	1	healthy	0	milk	FR	0.25
25.95	0	0.609		A 89		Oxyject 10% PVP	1	study 94	Dopharma	dataset 1					0	IV	calves	0	calve	1	105	1	healthy	0	milk	FR	0.25
28.7833	0	0.527		A 89		Oxyject 10% PVP	1	study 94	Dopharma	dataset 1					0	IV	calves	0	calve	1	105	1	healthy	0	milk	FR	0.25
30.8667	0	0.463		A 89		Oxyject 10% PVP	1	study 94	Dopharma	dataset 1					0	IV	calves	0	calve	1	105	1	healthy	0	milk	FR	0.25
37.5667	0	0.292		A 89		Oxyject 10% PVP	1	study 94	Dopharma	dataset 1					0	IV	calves	0	calve	1	105	1	healthy	0	milk	FR	0.25
47.95	0	0.206		A 89		Oxyject 10% PVP	1	study 94	Dopharma	dataset 1					0	IV	calves	0	calve	1	105	1	healthy	0	milk	FR	0.25
51.0333	0	0.206		A 89		Oxyject 10% PVP	1	study 94	Dopharma	dataset 1					0	IV	calves	0	calve	1	105	1	healthy	0	milk	FR	0.25
55.5833	0	0.16		A 89		Oxyject 10% PVP	1	study 94	Dopharma	dataset 1					0	IV	calves	0	calve	1	105	1	healthy	0	milk	FR	0.25
72.65	0	0.184		A 89		Oxyject 10% PVP	1	study 94	Dopharma	dataset 1					0	IV	calves	0	calve	1	105	1	healthy	0	milk	FR	0.25
143.999	0	0.025	1	A 89		Oxyject 10% PVP	1	study 94	Dopharma	dataset 1					0	IV	calves	0	calve	1	105	1	healthy	0	milk	FR	0.25
144	0			A 89		Oxyject 20% LA	1	study 94	Dopharma	dataset 1			20000	20000	1	IM	calves	1	calve	1	113	1	healthy	0	milk	FR	0.25
144.517	0	1.991		A 89		Oxyject 20% LA	1	study 94	Dopharma	dataset 1					1	IM	calves	1	calve	1	113	1	healthy	0	milk	FR	0.25
145.033	0	3.349		A 89		Oxyject 20% LA	1	study 94	Dopharma	dataset 1					1	IM	calves	1	calve	1	113	1	healthy	0	milk	FR	0.25
146	0	4.269		A 89		Oxyject 20% LA	1	study 94	Dopharma	dataset 1					1	IM	calves	1	calve	1	113	1	healthy	0	milk	FR	0.25
146.933	0	4.549		A 89		Oxyject 20% LA	1	study 94	Dopharma	dataset 1					1	IM	calves	1	calve	1	113	1	healthy	0	milk	FR	0.25
148	0	4.528		A 89		Oxyject 20% LA	1	study 94	Dopharma	dataset 1					1	IM	calves	1	calve	1	113	1	healthy	0	milk	FR	0.25
149.067	0	4.273		A 89		Oxyject 20% LA	1	study 94	Dopharma	dataset 1					1	IM	calves	1	calve	1	113	1	healthy	0	milk	FR	0.25
149.983	0	4.313		A 89		Oxyject 20% LA	1	study 94	Dopharma	dataset 1					1	IM	calves	1	calve	1	113	1	healthy	0	milk	FR	0.25
151	0	4.066		A 89		Oxyject 20% LA	1	study 94	Dopharma	dataset 1					1	IM	calves	1	calve	1	113	1	healthy	0	milk	FR	0.25
151.95	0	4.016		A 89		Oxyject 20% LA	1	study 94	Dopharma	dataset 1					1	IM	calves	1	calve	1	113	1	healthy	0	milk	FR	0.25
157.8	0	2.483		A 89		Oxyject 20% LA	1	study 94	Dopharma	dataset 1					1	IM	calves	1	calve	1	113	1	healthy	0	milk	FR	0.25
167.95	0	1.452		A 89		Oxyject 20% LA	1	study 94	Dopharma	dataset 1					1	IM	calves	1	calve	1	113	1	healthy	0	milk	FR	0.25
172.017	0	1.045		A 89		Oxyject 20% LA	1	study 94	Dopharma	dataset 1					1	IM	calves	1	calve	1	113	1	healthy	0	milk	FR	0.25
176.133	0	0.918		A 89		Oxyject 20% LA	1	study 94	Dopharma	dataset 1					1	IM	calves	1	calve	1	113	1	healthy	0	milk	FR	0.25
181.717	0	0.609		A 89		Oxyject 20% LA	1	study 94	Dopharma	dataset 1					1	IM	calves	1	calve	1	113	1	healthy	0	milk	FR	0.25
191.933	0	0.401		A 89		Oxyject 20% LA	1	study 94	Dopharma	dataset 1					1	IM	calves	1	calve	1	113	1	healthy	0	milk	FR	0.25
195.85	0	0.428		A 89		Oxyject 20% LA	1	study 94	Dopharma	dataset 1					1	IM	calves	1	calve	1	113	1	healthy	0	milk	FR	0.25
200.05	0	0.339		A 89		Oxyject 20% LA	1	study 94	Dopharma	dataset 1					1	IM	calves	1	calve	1	113	1	healthy	0	milk	FR	0.25
215.933	0	0.334		A 89		Oxyject 20% LA	1	study 94	Dopharma	dataset 1					1	IM	calves	1	calve	1	113	1	healthy	0	milk	FR	0.25
220.717	0	0.216		A 89		Oxyject 20% LA	1	study 94	Dopharma	dataset 1					1	IM	calves	1	calve	1	113	1	healthy	0	milk	FR	0.25
224.617	0	0.235		A 89		Oxyject 20% LA	1	study 94	Dopharma	dataset 1					1	IM	calves	1	calve	1	113	1	healthy	0	milk	FR	0.25
240.05	0	0.225		A 89		Oxyject 20% LA	1	study 94	Dopharma	dataset 1					1	IM	calves	1	calve	1	113	1	healthy	0	milk	FR	0.25
244.4	0	0.19		A 89		Oxyject 20% LA	1	study 94	Dopharma	dataset 1					1	IM	calves	1	calve	1	113	1	healthy	0	milk	FR	0.25
248.417	0	0.184		A 89		Oxyject 20% LA	1	study 94	Dopharma	dataset 1					1	IM	calves	1	calve	1	113	1	healthy	0	milk	FR	0.25
0	0		1	A 90		Oxyject 10% PVP	1	study 94	Dopharma	dataset 1		20000			0	IV	calves	0	calve	1	115	1	healthy	0	milk	FR	0.25
0.333333	0	34.697		A 90		Oxyject 10% PVP	1	study 94	Dopharma	dataset 1					0	IV	calves	0	calve	1	115	1	healthy	0	milk	FR	0.25
0.466667	0	22.372		A 90		Oxyject 10% PVP	1	study 94	Dopharma	dataset 1					0	IV	calves	0	calve	1	115	1	healthy	0	milk	FR	0.25
0.633333	0	17.644		A 90		Oxyject 10% PVP	1	study 94	Dopharma	dataset 1					0	IV	calves	0	calve	1	115	1	healthy	0	milk	FR	0.25
0.833333	0	14.858		A 90		Oxyject 10% PVP	1	study 94	Dopharma	dataset 1					0	IV	calves	0	calve	1	115	1	healthy	0	milk	FR	0.25
1.08333	0	13.693		A 90		Oxyject 10% PVP	1	study 94	Dopharma	dataset 1					0	IV	calves	0	calve	1	115	1	healthy	0	milk	FR	0.25
1.36667	0	12.612		A 90		Oxyject 10% PVP	1	study 94	Dopharma	dataset 1					0	IV	calves	0	calve	1	115	1	healthy	0	milk	FR	0.25
1.9	0	10.807		A 90		Oxyject 10% PVP	1	study 94	Dopharma	dataset 1					0	IV	calves	0	calve	1	115	1	healthy	0	milk	FR	0.25
2.46667	0	9.667		A 90		Oxyject 10% PVP	1	study 94	Dopharma	dataset 1					0	IV	calves	0	calve	1	115	1	healthy	0	milk	FR	0.25
2.95	0	11.454		A 90		Oxyject 10% PVP	1	study 94	Dopharma	dataset 1					0	IV	calves	0	calve	1	115	1	healthy	0	milk	FR	0.25
3.36667	0	8.02		A 90		Oxyject 10% PVP	1	study 94	Dopharma	dataset 1					0	IV	calves	0	calve	1	115	1	healthy	0	milk	FR	0.25
3.93333	0	7.045		A 90		Oxyject 10% PVP	1	study 94	Dopharma	dataset 1					0	IV	calves	0	calve	1	115	1	healthy	0	milk	FR	0.25
4.95	0	6.019		A 90		Oxyject 10% PVP	1	study 94	Dopharma	dataset 1					0	IV	calves	0	calve	1	115	1	healthy	0	milk	FR	0.25
5.9	0	5.554		A 90		Oxyject 10% PVP	1	study 94	Dopharma	dataset 1					0	IV	calves	0	calve	1	115	1	healthy	0	milk	FR	0.25
6.85	0	5.02		A 90		Oxyject 10% PVP	1	study 94	Dopharma	dataset 1					0	IV	calves	0	calve	1	115	1	healthy	0	milk	FR	0.25
8.15	0	4.059		A 90		Oxyject 10% PVP	1	study 94	Dopharma	dataset 1					0	IV	calves	0	calve	1	115	1	healthy	0	milk	FR	0.25
10.3333	0	2.963		A 90		Oxyject 10% PVP	1	study 94	Dopharma	dataset 1					0	IV	calves	0	calve	1	115	1	healthy	0	milk	FR	0.25
13.4667	0	2.06		A 90		Oxyject 10% PVP	1	study 94	Dopharma	dataset 1					0	IV	calves	0	calve	1	115	1	healthy	0	milk	FR	0.25
23.9667	0	0.862		A 90		Oxyject 10% PVP	1	study 94	Dopharma	dataset 1					0	IV	calves	0	calve	1	115	1	healthy	0	milk	FR	0.25
25.9667	0	0.624		A 90		Oxyject 10% PVP	1	study 94	Dopharma	dataset 1					0	IV	calves	0	calve	1	115	1	healthy	0	milk	FR	0.25
28.8	0	0.553		A 90		Oxyject 10% PVP	1	study 94	Dopharma	dataset 1					0	IV	calves	0	calve	1	115	1	healthy	0	milk	FR	0.25
30.8833	0	0.449		A 90		Oxyject 10% PVP	1	study 94	Dopharma	dataset 1					0	IV	calves	0	calve	1	115	1	healthy	0	milk	FR	0.25
37.5667	0	0.337		A 90		Oxyject 10% PVP	1	study 94	Dopharma	dataset 1					0	IV	calves	0	calve	1	115	1	healthy	0	milk	FR	0.25
47.9667	0	0.245		A 90		Oxyject 10% PVP	1	study 94	Dopharma	dataset 1					0	IV	calves	0	calve	1	115	1	healthy	0	milk	FR	0.25
51.05	0	0.245		A 90		Oxyject 10% PVP	1	study 94	Dopharma	dataset 1					0	IV	calves	0	calve	1	115	1	healthy	0	milk	FR	0.25
55.6	0	0.183		A 90		Oxyject 10% PVP	1	study 94	Dopharma	dataset 1					0	IV	calves	0	calve	1	115	1	healthy	0	milk	FR	0.25
72.65	0	0.23		A 90		Oxyject 10% PVP	1	study 94	Dopharma	dataset 1					0	IV	calves	0	calve	1	115	1	healthy	0	milk	FR	0.25
143.999	0	0.006	1	A 90		Oxyject 10% PVP	1	study 94	Dopharma	dataset 1					0	IV	calves	0	calve	1	115	1	healthy	0	milk	FR	0.25
144	0			A 90		Oxyject 20% LA	1	study 94	Dopharma	dataset 1			20000	20000	1	IM	calves	1	calve	1	122	1	healthy	0	milk	FR	0.25
144.517	0	1.398		A 90		Oxyject 20% LA	1	study 94	Dopharma	dataset 1					1	IM	calves	1	calve	1	122	1	healthy	0	milk	FR	0.25
145.033	0	2.242		A 90		Oxyject 20% LA	1	study 94	Dopharma	dataset 1					1	IM	calves	1	calve	1	122	1	healthy	0	milk	FR	0.25
146	0	3.38		A 90		Oxyject 20% LA	1	study 94	Dopharma	dataset 1					1	IM	calves	1	calve	1	122	1	healthy	0	milk	FR	0.25
146.933	0	3.763		A 90		Oxyject 20% LA	1	study 94	Dopharma	dataset 1					1	IM	calves	1	calve	1	122	1	healthy	0	milk	FR	0.25
148	0	4.117		A 90		Oxyject 20% LA	1	study 94	Dopharma	dataset 1					1	IM	calves	1	calve	1	122	1	healthy	0	milk	FR	0.25
148.95	0	4.63		A 90		Oxyject 20% LA	1	study 94	Dopharma	dataset 1					1	IM	calves	1	calve	1	122	1	healthy	0	milk	FR	0.25
149.967	0	4.14		A 90		Oxyject 20% LA	1	study 94	Dopharma	dataset 1					1	IM	calves	1	calve	1	122	1	healthy	0	milk	FR	0.25
150.983	0	4.044		A 90		Oxyject 20% LA	1	study 94	Dopharma	dataset 1					1	IM	calves	1	calve	1	122	1	healthy	0	milk	FR	0.25
151.95	0	3.777		A 90		Oxyject 20% LA	1	study 94	Dopharma	dataset 1					1	IM	calves	1	calve	1	122	1	healthy	0	milk	FR	0.25
157.8	0	3.027		A 90		Oxyject 20% LA	1	study 94	Dopharma	dataset 1					1	IM	calves	1	calve	1	122	1	healthy	0	milk	FR	0.25
167.95	0	1.798		A 90		Oxyject 20% LA	1	study 94	Dopharma	dataset 1					1	IM	calves	1	calve	1	122	1	healthy	0	milk	FR	0.25
172.017	0	1.342		A 90		Oxyject 20% LA	1	study 94	Dopharma	dataset 1					1	IM	calves	1	calve	1	122	1	healthy	0	milk	FR	0.25
176.133	0	1.035		A 90		Oxyject 20% LA	1	study 94	Dopharma	dataset 1					1	IM	calves	1	calve	1	122	1	healthy	0	milk	FR	0.25
181.7	0	0.807		A 90		Oxyject 20% LA	1	study 94	Dopharma	dataset 1					1	IM	calves	1	calve	1	122	1	healthy	0	milk	FR	0.25
191.933	0	0.542		A 90		Oxyject 20% LA	1	study 94	Dopharma	dataset 1					1	IM	calves	1	calve	1	122	1	healthy	0	milk	FR	0.25
195.85	0	0.383		A 90		Oxyject 20% LA	1	study 94	Dopharma	dataset 1					1	IM	calves	1	calve	1	122	1	healthy	0	milk	FR	0.25
200.05	0	0.389		A 90		Oxyject 20% LA	1	study 94	Dopharma	dataset 1					1	IM	calves	1	calve	1	122	1	healthy	0	milk	FR	0.25
215.933	0	0.25		A 90		Oxyject 20% LA	1	study 94	Dopharma	dataset 1					1	IM	calves	1	calve	1	122	1	healthy	0	milk	FR	0.25
220.717	0	0.287		A 90		Oxyject 20% LA	1	study 94	Dopharma	dataset 1					1	IM	calves	1	calve	1	122	1	healthy	0	milk	FR	0.25
224.6	0	0.295		A 90		Oxyject 20% LA	1	study 94	Dopharma	dataset 1					1	IM	calves	1	calve	1	122	1	healthy	0	milk	FR	0.25
240.033	0	0.256		A 90		Oxyject 20% LA	1	study 94	Dopharma	dataset 1					1	IM	calves	1	calve	1	122	1	healthy	0	milk	FR	0.25
244.383	0	0.248		A 90		Oxyject 20% LA	1	study 94	Dopharma	dataset 1					1	IM	calves	1	calve	1	122	1	healthy	0	milk	FR	0.25
248.417	0	0.229		A 90		Oxyject 20% LA	1	study 94	Dopharma	dataset 1					1	IM	calves	1	calve	1	122	1	healthy	0	milk	FR	0.25
0	0		1	6654		Geomycineject	2	study 2252	Dopharma	dataset 2		40000			0	IV	veal calves	0	calve	1		1	healthy	0	milk	FR
0.12	0	121.617		6654		Geomycineject	2	study 2252	Dopharma	dataset 2					0	IV	veal calves	0	calve	1		1	healthy	0	milk	FR
0.3	0	60.984		6654		Geomycineject	2	study 2252	Dopharma	dataset 2					0	IV	veal calves	0	calve	1		1	healthy	0	milk	FR
0.53	0	40.517		6654		Geomycineject	2	study 2252	Dopharma	dataset 2					0	IV	veal calves	0	calve	1		1	healthy	0	milk	FR
0.77	0	32.24		6654		Geomycineject	2	study 2252	Dopharma	dataset 2					0	IV	veal calves	0	calve	1		1	healthy	0	milk	FR
1.75	0	22.547		6654		Geomycineject	2	study 2252	Dopharma	dataset 2					0	IV	veal calves	0	calve	1		1	healthy	0	milk	FR
2.88	0	16.821		6654		Geomycineject	2	study 2252	Dopharma	dataset 2					0	IV	veal calves	0	calve	1		1	healthy	0	milk	FR
4.68	0	13.204		6654		Geomycineject	2	study 2252	Dopharma	dataset 2					0	IV	veal calves	0	calve	1		1	healthy	0	milk	FR
7.53	0	9.768		6654		Geomycineject	2	study 2252	Dopharma	dataset 2					0	IV	veal calves	0	calve	1		1	healthy	0	milk	FR
11.17	0	5.933		6654		Geomycineject	2	study 2252	Dopharma	dataset 2					0	IV	veal calves	0	calve	1		1	healthy	0	milk	FR
22.92	0	2.323		6654		Geomycineject	2	study 2252	Dopharma	dataset 2					0	IV	veal calves	0	calve	1		1	healthy	0	milk	FR
23.76	0	2.01		6654		Geomycineject	2	study 2252	Dopharma	dataset 2					0	IV	veal calves	0	calve	1		1	healthy	0	milk	FR
24	0		1	6654		Oxyject 20% LA	2	study 2252	Dopharma	dataset 2			20000	20000	1	IM	veal calves	1	calve	1		1	healthy	0	milk	FR
24.45	0	3.386		6654		Oxyject 20% LA	2	study 2252	Dopharma	dataset 2					1	IM	veal calves	1	calve	1		1	healthy	0	milk	FR
25.12	0	4.58		6654		Oxyject 20% LA	2	study 2252	Dopharma	dataset 2					1	IM	veal calves	1	calve	1		1	healthy	0	milk	FR
25.55	0	5.357		6654		Oxyject 20% LA	2	study 2252	Dopharma	dataset 2					1	IM	veal calves	1	calve	1		1	healthy	0	milk	FR
26.04	0	5.191		6654		Oxyject 20% LA	2	study 2252	Dopharma	dataset 2					1	IM	veal calves	1	calve	1		1	healthy	0	milk	FR
26.94	0	5.365		6654		Oxyject 20% LA	2	study 2252	Dopharma	dataset 2					1	IM	veal calves	1	calve	1		1	healthy	0	milk	FR
29.04	0	5.231		6654		Oxyject 20% LA	2	study 2252	Dopharma	dataset 2					1	IM	veal calves	1	calve	1		1	healthy	0	milk	FR
31.22	0	4.663		6654		Oxyject 20% LA	2	study 2252	Dopharma	dataset 2					1	IM	veal calves	1	calve	1		1	healthy	0	milk	FR
46.82	0	1.902		6654		Oxyject 20% LA	2	study 2252	Dopharma	dataset 2					1	IM	veal calves	1	calve	1		1	healthy	0	milk	FR
52	0	1.4		6654		Oxyject 20% LA	2	study 2252	Dopharma	dataset 2					1	IM	veal calves	1	calve	1		1	healthy	0	milk	FR
55.3	0	0.821		6654		Oxyject 20% LA	2	study 2252	Dopharma	dataset 2					1	IM	veal calves	1	calve	1		1	healthy	0	milk	FR
70.8	0	1.372		6654		Oxyject 20% LA	2	study 2252	Dopharma	dataset 2					1	IM	veal calves	1	calve	1		1	healthy	0	milk	FR
75.85	0	0.73		6654		Oxyject 20% LA	2	study 2252	Dopharma	dataset 2					1	IM	veal calves	1	calve	1		1	healthy	0	milk	FR
79.42	0	0.687		6654		Oxyject 20% LA	2	study 2252	Dopharma	dataset 2					1	IM	veal calves	1	calve	1		1	healthy	0	milk	FR
94.8	0	0.545		6654		Oxyject 20% LA	2	study 2252	Dopharma	dataset 2					1	IM	veal calves	1	calve	1		1	healthy	0	milk	FR
100.12	0	0.453		6654		Oxyject 20% LA	2	study 2252	Dopharma	dataset 2					1	IM	veal calves	1	calve	1		1	healthy	0	milk	FR
103.24	0	0.463		6654		Oxyject 20% LA	2	study 2252	Dopharma	dataset 2					1	IM	veal calves	1	calve	1		1	healthy	0	milk	FR
119.09	0	0.405		6654		Oxyject 20% LA	2	study 2252	Dopharma	dataset 2					1	IM	veal calves	1	calve	1		1	healthy	0	milk	FR
123.74	0	0.338		6654		Oxyject 20% LA	2	study 2252	Dopharma	dataset 2					1	IM	veal calves	1	calve	1		1	healthy	0	milk	FR
127.49	0	0.369		6654		Oxyject 20% LA	2	study 2252	Dopharma	dataset 2					1	IM	veal calves	1	calve	1		1	healthy	0	milk	FR
142	0	0.325		6654		Oxyject 20% LA	2	study 2252	Dopharma	dataset 2					1	IM	veal calves	1	calve	1		1	healthy	0	milk	FR
151.05	0	0.239		6654		Oxyject 20% LA	2	study 2252	Dopharma	dataset 2					1	IM	veal calves	1	calve	1		1	healthy	0	milk	FR
166.8	0	0.243		6654		Oxyject 20% LA	2	study 2252	Dopharma	dataset 2					1	IM	veal calves	1	calve	1		1	healthy	0	milk	FR
190.75	0	0.185		6654		Oxyject 20% LA	2	study 2252	Dopharma	dataset 2					1	IM	veal calves	1	calve	1		1	healthy	0	milk	FR
214.7	0	0.152		6654		Oxyject 20% LA	2	study 2252	Dopharma	dataset 2					1	IM	veal calves	1	calve	1		1	healthy	0	milk	FR
238.84	0	0.126		6654		Oxyject 20% LA	2	study 2252	Dopharma	dataset 2					1	IM	veal calves	1	calve	1		1	healthy	0	milk	FR
263.05	0	0.082	1	6654		Oxyject 20% LA	2	study 2252	Dopharma	dataset 2					1	IM	veal calves	1	calve	1		1	healthy	0	milk	FR
287.35	0	0.075	1	6654		Oxyject 20% LA	2	study 2252	Dopharma	dataset 2					1	IM	veal calves	1	calve	1		1	healthy	0	milk	FR
0	0		1	2092		Geomycineject	2	study 2252	Dopharma	dataset 2		40000			0	IV	veal calves	0	calve	1		1	healthy	0	milk	FR
0.1	0	106.965		2092		Geomycineject	2	study 2252	Dopharma	dataset 2					0	IV	veal calves	0	calve	1		1	healthy	0	milk	FR
0.3	0	49.069		2092		Geomycineject	2	study 2252	Dopharma	dataset 2					0	IV	veal calves	0	calve	1		1	healthy	0	milk	FR
0.48	0	36.454		2092		Geomycineject	2	study 2252	Dopharma	dataset 2					0	IV	veal calves	0	calve	1		1	healthy	0	milk	FR
0.77	0	28.959		2092		Geomycineject	2	study 2252	Dopharma	dataset 2					0	IV	veal calves	0	calve	1		1	healthy	0	milk	FR
1.68	0	21.096		2092		Geomycineject	2	study 2252	Dopharma	dataset 2					0	IV	veal calves	0	calve	1		1	healthy	0	milk	FR
2.83	0	16.073		2092		Geomycineject	2	study 2252	Dopharma	dataset 2					0	IV	veal calves	0	calve	1		1	healthy	0	milk	FR
4.62	0	12.807		2092		Geomycineject	2	study 2252	Dopharma	dataset 2					0	IV	veal calves	0	calve	1		1	healthy	0	milk	FR
7.47	0	8.687		2092		Geomycineject	2	study 2252	Dopharma	dataset 2					0	IV	veal calves	0	calve	1		1	healthy	0	milk	FR
11.12	0	5.181		2092		Geomycineject	2	study 2252	Dopharma	dataset 2					0	IV	veal calves	0	calve	1		1	healthy	0	milk	FR
22.87	0	1.614		2092		Geomycineject	2	study 2252	Dopharma	dataset 2					0	IV	veal calves	0	calve	1		1	healthy	0	milk	FR
23.72	0	1.479		2092		Geomycineject	2	study 2252	Dopharma	dataset 2					0	IV	veal calves	0	calve	1		1	healthy	0	milk	FR
24	0		1	2092		Oxyject 20% LA	2	study 2252	Dopharma	dataset 2			20000	20000	1	IM	veal calves	1	calve	1		1	healthy	0	milk	FR
24.4	0	1.752		2092		Oxyject 20% LA	2	study 2252	Dopharma	dataset 2					1	IM	veal calves	1	calve	1		1	healthy	0	milk	FR
25.07	0	2.123		2092		Oxyject 20% LA	2	study 2252	Dopharma	dataset 2					1	IM	veal calves	1	calve	1		1	healthy	0	milk	FR
25.5	0	2.528		2092		Oxyject 20% LA	2	study 2252	Dopharma	dataset 2					1	IM	veal calves	1	calve	1		1	healthy	0	milk	FR
25.98	0	3.023		2092		Oxyject 20% LA	2	study 2252	Dopharma	dataset 2					1	IM	veal calves	1	calve	1		1	healthy	0	milk	FR
26.88	0	3.402		2092		Oxyject 20% LA	2	study 2252	Dopharma	dataset 2					1	IM	veal calves	1	calve	1		1	healthy	0	milk	FR
28.98	0	4.139		2092		Oxyject 20% LA	2	study 2252	Dopharma	dataset 2					1	IM	veal calves	1	calve	1		1	healthy	0	milk	FR
31.15	0	3.841		2092		Oxyject 20% LA	2	study 2252	Dopharma	dataset 2					1	IM	veal calves	1	calve	1		1	healthy	0	milk	FR
46.77	0	1.761		2092		Oxyject 20% LA	2	study 2252	Dopharma	dataset 2					1	IM	veal calves	1	calve	1		1	healthy	0	milk	FR
52.03	0	1.327		2092		Oxyject 20% LA	2	study 2252	Dopharma	dataset 2					1	IM	veal calves	1	calve	1		1	healthy	0	milk	FR
55.25	0	1.124		2092		Oxyject 20% LA	2	study 2252	Dopharma	dataset 2					1	IM	veal calves	1	calve	1		1	healthy	0	milk	FR
70.75	0	0.702		2092		Oxyject 20% LA	2	study 2252	Dopharma	dataset 2					1	IM	veal calves	1	calve	1		1	healthy	0	milk	FR
75.78	0	0.566		2092		Oxyject 20% LA	2	study 2252	Dopharma	dataset 2					1	IM	veal calves	1	calve	1		1	healthy	0	milk	FR
79.37	0	0.49		2092		Oxyject 20% LA	2	study 2252	Dopharma	dataset 2					1	IM	veal calves	1	calve	1		1	healthy	0	milk	FR
94.75	0	0.382		2092		Oxyject 20% LA	2	study 2252	Dopharma	dataset 2					1	IM	veal calves	1	calve	1		1	healthy	0	milk	FR
100.07	0	0.348		2092		Oxyject 20% LA	2	study 2252	Dopharma	dataset 2					1	IM	veal calves	1	calve	1		1	healthy	0	milk	FR
103.17	0	0.341		2092		Oxyject 20% LA	2	study 2252	Dopharma	dataset 2					1	IM	veal calves	1	calve	1		1	healthy	0	milk	FR
119.03	0	0.373		2092		Oxyject 20% LA	2	study 2252	Dopharma	dataset 2					1	IM	veal calves	1	calve	1		1	healthy	0	milk	FR
123.68	0	0.281		2092		Oxyject 20% LA	2	study 2252	Dopharma	dataset 2					1	IM	veal calves	1	calve	1		1	healthy	0	milk	FR
127.43	0	0.276		2092		Oxyject 20% LA	2	study 2252	Dopharma	dataset 2					1	IM	veal calves	1	calve	1		1	healthy	0	milk	FR
141.95	0	0.263		2092		Oxyject 20% LA	2	study 2252	Dopharma	dataset 2					1	IM	veal calves	1	calve	1		1	healthy	0	milk	FR
151	0	0.205		2092		Oxyject 20% LA	2	study 2252	Dopharma	dataset 2					1	IM	veal calves	1	calve	1		1	healthy	0	milk	FR
166.75	0	0.181		2092		Oxyject 20% LA	2	study 2252	Dopharma	dataset 2					1	IM	veal calves	1	calve	1		1	healthy	0	milk	FR
190.7	0	0.144		2092		Oxyject 20% LA	2	study 2252	Dopharma	dataset 2					1	IM	veal calves	1	calve	1		1	healthy	0	milk	FR
214.63	0	0.12		2092		Oxyject 20% LA	2	study 2252	Dopharma	dataset 2					1	IM	veal calves	1	calve	1		1	healthy	0	milk	FR
238.77	0	0.097	1	2092		Oxyject 20% LA	2	study 2252	Dopharma	dataset 2					1	IM	veal calves	1	calve	1		1	healthy	0	milk	FR
263	0	0.09	1	2092		Oxyject 20% LA	2	study 2252	Dopharma	dataset 2					1	IM	veal calves	1	calve	1		1	healthy	0	milk	FR
287.3	0	0.047	1	2092		Oxyject 20% LA	2	study 2252	Dopharma	dataset 2					1	IM	veal calves	1	calve	1		1	healthy	0	milk	FR
0	0		1	2713		Geomycineject	2	study 2252	Dopharma	dataset 2		40000			0	IV	veal calves	0	calve	1		1	healthy	0	milk	FR
0.12	0	142.718		2713		Geomycineject	2	study 2252	Dopharma	dataset 2					0	IV	veal calves	0	calve	1		1	healthy	0	milk	FR
0.3	0	71.049		2713		Geomycineject	2	study 2252	Dopharma	dataset 2					0	IV	veal calves	0	calve	1		1	healthy	0	milk	FR
0.52	0	47.612		2713		Geomycineject	2	study 2252	Dopharma	dataset 2					0	IV	veal calves	0	calve	1		1	healthy	0	milk	FR
0.75	0	40.96		2713		Geomycineject	2	study 2252	Dopharma	dataset 2					0	IV	veal calves	0	calve	1		1	healthy	0	milk	FR
1.62	0	29.381		2713		Geomycineject	2	study 2252	Dopharma	dataset 2					0	IV	veal calves	0	calve	1		1	healthy	0	milk	FR
2.77	0	23.683		2713		Geomycineject	2	study 2252	Dopharma	dataset 2					0	IV	veal calves	0	calve	1		1	healthy	0	milk	FR
4.55	0	12.742		2713		Geomycineject	2	study 2252	Dopharma	dataset 2					0	IV	veal calves	0	calve	1		1	healthy	0	milk	FR
7.4	0	8.717		2713		Geomycineject	2	study 2252	Dopharma	dataset 2					0	IV	veal calves	0	calve	1		1	healthy	0	milk	FR
11.05	0	5.427		2713		Geomycineject	2	study 2252	Dopharma	dataset 2					0	IV	veal calves	0	calve	1		1	healthy	0	milk	FR
22.8	0	2.031		2713		Geomycineject	2	study 2252	Dopharma	dataset 2					0	IV	veal calves	0	calve	1		1	healthy	0	milk	FR
23.65	0	1.435		2713		Geomycineject	2	study 2252	Dopharma	dataset 2					0	IV	veal calves	0	calve	1		1	healthy	0	milk	FR
24	0		1	2713		Oxyject 20% LA	2	study 2252	Dopharma	dataset 2			20000	20000	1	IM	veal calves	1	calve	1		1	healthy	0	milk	FR
24.33	0	3.475		2713		Oxyject 20% LA	2	study 2252	Dopharma	dataset 2					1	IM	veal calves	1	calve	1		1	healthy	0	milk	FR
25	0	4.044		2713		Oxyject 20% LA	2	study 2252	Dopharma	dataset 2					1	IM	veal calves	1	calve	1		1	healthy	0	milk	FR
25.43	0	4.348		2713		Oxyject 20% LA	2	study 2252	Dopharma	dataset 2					1	IM	veal calves	1	calve	1		1	healthy	0	milk	FR
25.91	0	4.246		2713		Oxyject 20% LA	2	study 2252	Dopharma	dataset 2					1	IM	veal calves	1	calve	1		1	healthy	0	milk	FR
26.8	0	4.487		2713		Oxyject 20% LA	2	study 2252	Dopharma	dataset 2					1	IM	veal calves	1	calve	1		1	healthy	0	milk	FR
28.9	0	4.483		2713		Oxyject 20% LA	2	study 2252	Dopharma	dataset 2					1	IM	veal calves	1	calve	1		1	healthy	0	milk	FR
31.08	0	4.372		2713		Oxyject 20% LA	2	study 2252	Dopharma	dataset 2					1	IM	veal calves	1	calve	1		1	healthy	0	milk	FR
46.68	0	2.241		2713		Oxyject 20% LA	2	study 2252	Dopharma	dataset 2					1	IM	veal calves	1	calve	1		1	healthy	0	milk	FR
51.96	0	1.548		2713		Oxyject 20% LA	2	study 2252	Dopharma	dataset 2					1	IM	veal calves	1	calve	1		1	healthy	0	milk	FR
55.18	0	1.485		2713		Oxyject 20% LA	2	study 2252	Dopharma	dataset 2					1	IM	veal calves	1	calve	1		1	healthy	0	milk	FR
70.68	0	0.864		2713		Oxyject 20% LA	2	study 2252	Dopharma	dataset 2					1	IM	veal calves	1	calve	1		1	healthy	0	milk	FR
75.71	0	0.762		2713		Oxyject 20% LA	2	study 2252	Dopharma	dataset 2					1	IM	veal calves	1	calve	1		1	healthy	0	milk	FR
79.28	0	0.654		2713		Oxyject 20% LA	2	study 2252	Dopharma	dataset 2					1	IM	veal calves	1	calve	1		1	healthy	0	milk	FR
94.68	0	0.495		2713		Oxyject 20% LA	2	study 2252	Dopharma	dataset 2					1	IM	veal calves	1	calve	1		1	healthy	0	milk	FR
100	0	0.461		2713		Oxyject 20% LA	2	study 2252	Dopharma	dataset 2					1	IM	veal calves	1	calve	1		1	healthy	0	milk	FR
103.1	0	0.446		2713		Oxyject 20% LA	2	study 2252	Dopharma	dataset 2					1	IM	veal calves	1	calve	1		1	healthy	0	milk	FR
118.96	0	0.312		2713		Oxyject 20% LA	2	study 2252	Dopharma	dataset 2					1	IM	veal calves	1	calve	1		1	healthy	0	milk	FR
123.61	0	0.314		2713		Oxyject 20% LA	2	study 2252	Dopharma	dataset 2					1	IM	veal calves	1	calve	1		1	healthy	0	milk	FR
127.35	0	0.305		2713		Oxyject 20% LA	2	study 2252	Dopharma	dataset 2					1	IM	veal calves	1	calve	1		1	healthy	0	milk	FR
141.86	0	0.26		2713		Oxyject 20% LA	2	study 2252	Dopharma	dataset 2					1	IM	veal calves	1	calve	1		1	healthy	0	milk	FR
150.93	0	0.237		2713		Oxyject 20% LA	2	study 2252	Dopharma	dataset 2					1	IM	veal calves	1	calve	1		1	healthy	0	milk	FR
166.68	0	0.214		2713		Oxyject 20% LA	2	study 2252	Dopharma	dataset 2					1	IM	veal calves	1	calve	1		1	healthy	0	milk	FR
190.61	0	0.152		2713		Oxyject 20% LA	2	study 2252	Dopharma	dataset 2					1	IM	veal calves	1	calve	1		1	healthy	0	milk	FR
214.56	0	0.128		2713		Oxyject 20% LA	2	study 2252	Dopharma	dataset 2					1	IM	veal calves	1	calve	1		1	healthy	0	milk	FR
238.7	0	0.102		2713		Oxyject 20% LA	2	study 2252	Dopharma	dataset 2					1	IM	veal calves	1	calve	1		1	healthy	0	milk	FR
262.91	0	0.101		2713		Oxyject 20% LA	2	study 2252	Dopharma	dataset 2					1	IM	veal calves	1	calve	1		1	healthy	0	milk	FR
287.23	0	0.083	1	2713		Oxyject 20% LA	2	study 2252	Dopharma	dataset 2					1	IM	veal calves	1	calve	1		1	healthy	0	milk	FR
0	0		1	9620		Geomycineject	2	study 2252	Dopharma	dataset 2		40000			0	IV	veal calves	1	calve	1		1	healthy	0	milk	FR
0.15	0	91.804		9620		Geomycineject	2	study 2252	Dopharma	dataset 2					0	IV	veal calves	0	calve	1		1	healthy	0	milk	FR
0.28	0	50.023		9620		Geomycineject	2	study 2252	Dopharma	dataset 2					0	IV	veal calves	0	calve	1		1	healthy	0	milk	FR
0.48	0	36.523		9620		Geomycineject	2	study 2252	Dopharma	dataset 2					0	IV	veal calves	0	calve	1		1	healthy	0	milk	FR
0.75	0	30.215		9620		Geomycineject	2	study 2252	Dopharma	dataset 2					0	IV	veal calves	0	calve	1		1	healthy	0	milk	FR
1.57	0	24.079		9620		Geomycineject	2	study 2252	Dopharma	dataset 2					0	IV	veal calves	0	calve	1		1	healthy	0	milk	FR
2.73	0	14.358		9620		Geomycineject	2	study 2252	Dopharma	dataset 2					0	IV	veal calves	0	calve	1		1	healthy	0	milk	FR
4.5	0	11.91		9620		Geomycineject	2	study 2252	Dopharma	dataset 2					0	IV	veal calves	0	calve	1		1	healthy	0	milk	FR
7.35	0	9.238		9620		Geomycineject	2	study 2252	Dopharma	dataset 2					0	IV	veal calves	0	calve	1		1	healthy	0	milk	FR
11	0	6.318		9620		Geomycineject	2	study 2252	Dopharma	dataset 2					0	IV	veal calves	0	calve	1		1	healthy	0	milk	FR
22.77	0	2.805		9620		Geomycineject	2	study 2252	Dopharma	dataset 2					0	IV	veal calves	0	calve	1		1	healthy	0	milk	FR
23.65	0	2.341		9620		Geomycineject	2	study 2252	Dopharma	dataset 2					0	IV	veal calves	0	calve	1		1	healthy	0	milk	FR
24	0		1	9620		Oxyject 20% LA	2	study 2252	Dopharma	dataset 2			20000	20000	1	IM	veal calves	1	calve	1		1	healthy	0	milk	FR
24.28	0	3.344		9620		Oxyject 20% LA	2	study 2252	Dopharma	dataset 2					1	IM	veal calves	1	calve	1		1	healthy	0	milk	FR
24.95	0	4.222		9620		Oxyject 20% LA	2	study 2252	Dopharma	dataset 2					1	IM	veal calves	1	calve	1		1	healthy	0	milk	FR
25.38	0	4.491		9620		Oxyject 20% LA	2	study 2252	Dopharma	dataset 2					1	IM	veal calves	1	calve	1		1	healthy	0	milk	FR
25.87	0	4.773		9620		Oxyject 20% LA	2	study 2252	Dopharma	dataset 2					1	IM	veal calves	1	calve	1		1	healthy	0	milk	FR
26.77	0	4.789		9620		Oxyject 20% LA	2	study 2252	Dopharma	dataset 2					1	IM	veal calves	1	calve	1		1	healthy	0	milk	FR
28.87	0	5.196		9620		Oxyject 20% LA	2	study 2252	Dopharma	dataset 2					1	IM	veal calves	1	calve	1		1	healthy	0	milk	FR
31.03	0	4.958		9620		Oxyject 20% LA	2	study 2252	Dopharma	dataset 2					1	IM	veal calves	1	calve	1		1	healthy	0	milk	FR
46.65	0	2.509		9620		Oxyject 20% LA	2	study 2252	Dopharma	dataset 2					1	IM	veal calves	1	calve	1		1	healthy	0	milk	FR
51.92	0	1.964		9620		Oxyject 20% LA	2	study 2252	Dopharma	dataset 2					1	IM	veal calves	1	calve	1		1	healthy	0	milk	FR
55.15	0	1.786		9620		Oxyject 20% LA	2	study 2252	Dopharma	dataset 2					1	IM	veal calves	1	calve	1		1	healthy	0	milk	FR
70.65	0	0.928		9620		Oxyject 20% LA	2	study 2252	Dopharma	dataset 2					1	IM	veal calves	1	calve	1		1	healthy	0	milk	FR
75.67	0	0.795		9620		Oxyject 20% LA	2	study 2252	Dopharma	dataset 2					1	IM	veal calves	1	calve	1		1	healthy	0	milk	FR
79.25	0	0.81		9620		Oxyject 20% LA	2	study 2252	Dopharma	dataset 2					1	IM	veal calves	1	calve	1		1	healthy	0	milk	FR
94.63	0	0.559		9620		Oxyject 20% LA	2	study 2252	Dopharma	dataset 2					1	IM	veal calves	1	calve	1		1	healthy	0	milk	FR
99.95	0	0.511		9620		Oxyject 20% LA	2	study 2252	Dopharma	dataset 2					1	IM	veal calves	1	calve	1		1	healthy	0	milk	FR
103.05	0	0.498		9620		Oxyject 20% LA	2	study 2252	Dopharma	dataset 2					1	IM	veal calves	1	calve	1		1	healthy	0	milk	FR
118.93	0	0.415		9620		Oxyject 20% LA	2	study 2252	Dopharma	dataset 2					1	IM	veal calves	1	calve	1		1	healthy	0	milk	FR
123.58	0	0.386		9620		Oxyject 20% LA	2	study 2252	Dopharma	dataset 2					1	IM	veal calves	1	calve	1		1	healthy	0	milk	FR
127.32	0	0.413		9620		Oxyject 20% LA	2	study 2252	Dopharma	dataset 2					1	IM	veal calves	1	calve	1		1	healthy	0	milk	FR
141.83	0	0.305		9620		Oxyject 20% LA	2	study 2252	Dopharma	dataset 2					1	IM	veal calves	1	calve	1		1	healthy	0	milk	FR
150.88	0	0.271		9620		Oxyject 20% LA	2	study 2252	Dopharma	dataset 2					1	IM	veal calves	1	calve	1		1	healthy	0	milk	FR
166.63	0	0.178		9620		Oxyject 20% LA	2	study 2252	Dopharma	dataset 2					1	IM	veal calves	1	calve	1		1	healthy	0	milk	FR
190.58	0	0.16		9620		Oxyject 20% LA	2	study 2252	Dopharma	dataset 2					1	IM	veal calves	1	calve	1		1	healthy	0	milk	FR
214.52	0	0.15		9620		Oxyject 20% LA	2	study 2252	Dopharma	dataset 2					1	IM	veal calves	1	calve	1		1	healthy	0	milk	FR
238.68	0	0.134		9620		Oxyject 20% LA	2	study 2252	Dopharma	dataset 2					1	IM	veal calves	1	calve	1		1	healthy	0	milk	FR
262.88	0	0.089	1	9620		Oxyject 20% LA	2	study 2252	Dopharma	dataset 2					1	IM	veal calves	1	calve	1		1	healthy	0	milk	FR
287.2	0	0.111		9620		Oxyject 20% LA	2	study 2252	Dopharma	dataset 2					1	IM	veal calves	1	calve	1		1	healthy	0	milk	FR
0	0		1	2091		Geomycineject	2	study 2252	Dopharma	dataset 2		40000			0	IV	veal calves	0	calve	1		1	healthy	0	milk	FR
0.12	0	94.826		2091		Geomycineject	2	study 2252	Dopharma	dataset 2					0	IV	veal calves	0	calve	1		1	healthy	0	milk	FR
0.22	0	63.722		2091		Geomycineject	2	study 2252	Dopharma	dataset 2					0	IV	veal calves	0	calve	1		1	healthy	0	milk	FR
0.52	0	35.986		2091		Geomycineject	2	study 2252	Dopharma	dataset 2					0	IV	veal calves	0	calve	1		1	healthy	0	milk	FR
0.73	0	31.927		2091		Geomycineject	2	study 2252	Dopharma	dataset 2					0	IV	veal calves	0	calve	1		1	healthy	0	milk	FR
1.47	0	23.995		2091		Geomycineject	2	study 2252	Dopharma	dataset 2					0	IV	veal calves	0	calve	1		1	healthy	0	milk	FR
2.63	0	17.832		2091		Geomycineject	2	study 2252	Dopharma	dataset 2					0	IV	veal calves	0	calve	1		1	healthy	0	milk	FR
4.4	0	13.796		2091		Geomycineject	2	study 2252	Dopharma	dataset 2					0	IV	veal calves	0	calve	1		1	healthy	0	milk	FR
7.25	0	9.15		2091		Geomycineject	2	study 2252	Dopharma	dataset 2					0	IV	veal calves	0	calve	1		1	healthy	0	milk	FR
10.9	0	5.303		2091		Geomycineject	2	study 2252	Dopharma	dataset 2					0	IV	veal calves	0	calve	1		1	healthy	0	milk	FR
22.67	0	1.716		2091		Geomycineject	2	study 2252	Dopharma	dataset 2					0	IV	veal calves	0	calve	1		1	healthy	0	milk	FR
23.53	0	1.539		2091		Geomycineject	2	study 2252	Dopharma	dataset 2					0	IV	veal calves	0	calve	1		1	healthy	0	milk	FR
24	0		1	2091		Oxyject 20% LA	2	study 2252	Dopharma	dataset 2			20000	20000	1	IM	veal calves	1	calve	1		1	healthy	0	milk	FR
24.18	0	2.742		2091		Oxyject 20% LA	2	study 2252	Dopharma	dataset 2					1	IM	veal calves	1	calve	1		1	healthy	0	milk	FR
24.85	0	3.302		2091		Oxyject 20% LA	2	study 2252	Dopharma	dataset 2					1	IM	veal calves	1	calve	1		1	healthy	0	milk	FR
25.28	0	3.637		2091		Oxyject 20% LA	2	study 2252	Dopharma	dataset 2					1	IM	veal calves	1	calve	1		1	healthy	0	milk	FR
25.76	0	3.913		2091		Oxyject 20% LA	2	study 2252	Dopharma	dataset 2					1	IM	veal calves	1	calve	1		1	healthy	0	milk	FR
26.65	0	3.93		2091		Oxyject 20% LA	2	study 2252	Dopharma	dataset 2					1	IM	veal calves	1	calve	1		1	healthy	0	milk	FR
28.76	0	4.309		2091		Oxyject 20% LA	2	study 2252	Dopharma	dataset 2					1	IM	veal calves	1	calve	1		1	healthy	0	milk	FR
30.93	0	4.028		2091		Oxyject 20% LA	2	study 2252	Dopharma	dataset 2					1	IM	veal calves	1	calve	1		1	healthy	0	milk	FR
46.53	0	1.884		2091		Oxyject 20% LA	2	study 2252	Dopharma	dataset 2					1	IM	veal calves	1	calve	1		1	healthy	0	milk	FR
51.81	0	1.421		2091		Oxyject 20% LA	2	study 2252	Dopharma	dataset 2					1	IM	veal calves	1	calve	1		1	healthy	0	milk	FR
55.05	0	1.249		2091		Oxyject 20% LA	2	study 2252	Dopharma	dataset 2					1	IM	veal calves	1	calve	1		1	healthy	0	milk	FR
70.55	0	0.694		2091		Oxyject 20% LA	2	study 2252	Dopharma	dataset 2					1	IM	veal calves	1	calve	1		1	healthy	0	milk	FR
75.56	0	0.676		2091		Oxyject 20% LA	2	study 2252	Dopharma	dataset 2					1	IM	veal calves	1	calve	1		1	healthy	0	milk	FR
79.13	0	0.635		2091		Oxyject 20% LA	2	study 2252	Dopharma	dataset 2					1	IM	veal calves	1	calve	1		1	healthy	0	milk	FR
94.53	0	0.485		2091		Oxyject 20% LA	2	study 2252	Dopharma	dataset 2					1	IM	veal calves	1	calve	1		1	healthy	0	milk	FR
99.85	0	0.386		2091		Oxyject 20% LA	2	study 2252	Dopharma	dataset 2					1	IM	veal calves	1	calve	1		1	healthy	0	milk	FR
102.95	0	0.387		2091		Oxyject 20% LA	2	study 2252	Dopharma	dataset 2					1	IM	veal calves	1	calve	1		1	healthy	0	milk	FR
118.83	0	0.284		2091		Oxyject 20% LA	2	study 2252	Dopharma	dataset 2					1	IM	veal calves	1	calve	1		1	healthy	0	milk	FR
123.48	0	0.312		2091		Oxyject 20% LA	2	study 2252	Dopharma	dataset 2					1	IM	veal calves	1	calve	1		1	healthy	0	milk	FR
127.2	0	0.269		2091		Oxyject 20% LA	2	study 2252	Dopharma	dataset 2					1	IM	veal calves	1	calve	1		1	healthy	0	milk	FR
141.73	0	0.269		2091		Oxyject 20% LA	2	study 2252	Dopharma	dataset 2					1	IM	veal calves	1	calve	1		1	healthy	0	milk	FR
150.78	0	0.216		2091		Oxyject 20% LA	2	study 2252	Dopharma	dataset 2					1	IM	veal calves	1	calve	1		1	healthy	0	milk	FR
166.53	0	0.211		2091		Oxyject 20% LA	2	study 2252	Dopharma	dataset 2					1	IM	veal calves	1	calve	1		1	healthy	0	milk	FR
190.48	0	0.182		2091		Oxyject 20% LA	2	study 2252	Dopharma	dataset 2					1	IM	veal calves	1	calve	1		1	healthy	0	milk	FR
214.41	0	0.126		2091		Oxyject 20% LA	2	study 2252	Dopharma	dataset 2					1	IM	veal calves	1	calve	1		1	healthy	0	milk	FR
238.56	0	0.091		2091		Oxyject 20% LA	2	study 2252	Dopharma	dataset 2					1	IM	veal calves	1	calve	1		1	healthy	0	milk	FR
262.78	0	0.135		2091		Oxyject 20% LA	2	study 2252	Dopharma	dataset 2					1	IM	veal calves	1	calve	1		1	healthy	0	milk	FR
287.1	0	0.087	1	2091		Oxyject 20% LA	2	study 2252	Dopharma	dataset 2					1	IM	veal calves	1	calve	1		1	healthy	0	milk	FR
0	0		1	5799		Geomycineject	2	study 2252	Dopharma	dataset 2		40000			0	IV	veal calves	0	calve	1		1	healthy	0	milk	FR
0.1	0	114.762		5799		Geomycineject	2	study 2252	Dopharma	dataset 2					0	IV	veal calves	0	calve	1		1	healthy	0	milk	FR
0.25	0	57.097		5799		Geomycineject	2	study 2252	Dopharma	dataset 2					0	IV	veal calves	0	calve	1		1	healthy	0	milk	FR
0.5	0	36.597		5799		Geomycineject	2	study 2252	Dopharma	dataset 2					0	IV	veal calves	0	calve	1		1	healthy	0	milk	FR
0.75	0	29.803		5799		Geomycineject	2	study 2252	Dopharma	dataset 2					0	IV	veal calves	0	calve	1		1	healthy	0	milk	FR
1.4	0	22.11		5799		Geomycineject	2	study 2252	Dopharma	dataset 2					0	IV	veal calves	0	calve	1		1	healthy	0	milk	FR
2.58	0	17.312		5799		Geomycineject	2	study 2252	Dopharma	dataset 2					0	IV	veal calves	0	calve	1		1	healthy	0	milk	FR
4.33	0	13.214		5799		Geomycineject	2	study 2252	Dopharma	dataset 2					0	IV	veal calves	0	calve	1		1	healthy	0	milk	FR
7.18	0	9.431		5799		Geomycineject	2	study 2252	Dopharma	dataset 2					0	IV	veal calves	0	calve	1		1	healthy	0	milk	FR
10.83	0	5.548		5799		Geomycineject	2	study 2252	Dopharma	dataset 2					0	IV	veal calves	0	calve	1		1	healthy	0	milk	FR
22.6	0	1.794		5799		Geomycineject	2	study 2252	Dopharma	dataset 2					0	IV	veal calves	0	calve	1		1	healthy	0	milk	FR
23.48	0	1.543		5799		Geomycineject	2	study 2252	Dopharma	dataset 2					0	IV	veal calves	0	calve	1		1	healthy	0	milk	FR
24	0		1	5799		Oxyject 20% LA	2	study 2252	Dopharma	dataset 2			20000	20000	1	IM	veal calves	1	calve	1		1	healthy	0	milk	FR
24.13	0	2.816		5799		Oxyject 20% LA	2	study 2252	Dopharma	dataset 2					1	IM	veal calves	1	calve	1		1	healthy	0	milk	FR
24.8	0	3.732		5799		Oxyject 20% LA	2	study 2252	Dopharma	dataset 2					1	IM	veal calves	1	calve	1		1	healthy	0	milk	FR
25.23	0	4.054		5799		Oxyject 20% LA	2	study 2252	Dopharma	dataset 2					1	IM	veal calves	1	calve	1		1	healthy	0	milk	FR
25.71	0	4.128		5799		Oxyject 20% LA	2	study 2252	Dopharma	dataset 2					1	IM	veal calves	1	calve	1		1	healthy	0	milk	FR
26.61	0	4.333		5799		Oxyject 20% LA	2	study 2252	Dopharma	dataset 2					1	IM	veal calves	1	calve	1		1	healthy	0	milk	FR
28.71	0	3.943		5799		Oxyject 20% LA	2	study 2252	Dopharma	dataset 2					1	IM	veal calves	1	calve	1		1	healthy	0	milk	FR
30.86	0	3.491		5799		Oxyject 20% LA	2	study 2252	Dopharma	dataset 2					1	IM	veal calves	1	calve	1		1	healthy	0	milk	FR
46.48	0	1.309		5799		Oxyject 20% LA	2	study 2252	Dopharma	dataset 2					1	IM	veal calves	1	calve	1		1	healthy	0	milk	FR
51.76	0	1.024		5799		Oxyject 20% LA	2	study 2252	Dopharma	dataset 2					1	IM	veal calves	1	calve	1		1	healthy	0	milk	FR
54.98	0	0.931		5799		Oxyject 20% LA	2	study 2252	Dopharma	dataset 2					1	IM	veal calves	1	calve	1		1	healthy	0	milk	FR
70.5	0	0.712		5799		Oxyject 20% LA	2	study 2252	Dopharma	dataset 2					1	IM	veal calves	1	calve	1		1	healthy	0	milk	FR
75.5	0	0.621		5799		Oxyject 20% LA	2	study 2252	Dopharma	dataset 2					1	IM	veal calves	1	calve	1		1	healthy	0	milk	FR
79.08	0	0.599		5799		Oxyject 20% LA	2	study 2252	Dopharma	dataset 2					1	IM	veal calves	1	calve	1		1	healthy	0	milk	FR
94.46	0	0.47		5799		Oxyject 20% LA	2	study 2252	Dopharma	dataset 2					1	IM	veal calves	1	calve	1		1	healthy	0	milk	FR
99.8	0	0.443		5799		Oxyject 20% LA	2	study 2252	Dopharma	dataset 2					1	IM	veal calves	1	calve	1		1	healthy	0	milk	FR
102.88	0	0.432		5799		Oxyject 20% LA	2	study 2252	Dopharma	dataset 2					1	IM	veal calves	1	calve	1		1	healthy	0	milk	FR
118.78	0	0.361		5799		Oxyject 20% LA	2	study 2252	Dopharma	dataset 2					1	IM	veal calves	1	calve	1		1	healthy	0	milk	FR
123.43	0	0.367		5799		Oxyject 20% LA	2	study 2252	Dopharma	dataset 2					1	IM	veal calves	1	calve	1		1	healthy	0	milk	FR
127.15	0	0.297		5799		Oxyject 20% LA	2	study 2252	Dopharma	dataset 2					1	IM	veal calves	1	calve	1		1	healthy	0	milk	FR
141.68	0	0.311		5799		Oxyject 20% LA	2	study 2252	Dopharma	dataset 2					1	IM	veal calves	1	calve	1		1	healthy	0	milk	FR
150.71	0	0.294		5799		Oxyject 20% LA	2	study 2252	Dopharma	dataset 2					1	IM	veal calves	1	calve	1		1	healthy	0	milk	FR
166.48	0	0.258		5799		Oxyject 20% LA	2	study 2252	Dopharma	dataset 2					1	IM	veal calves	1	calve	1		1	healthy	0	milk	FR
190.43	0	0.193		5799		Oxyject 20% LA	2	study 2252	Dopharma	dataset 2					1	IM	veal calves	1	calve	1		1	healthy	0	milk	FR
214.36	0	0.154		5799		Oxyject 20% LA	2	study 2252	Dopharma	dataset 2					1	IM	veal calves	1	calve	1		1	healthy	0	milk	FR
238.51	0	0.167		5799		Oxyject 20% LA	2	study 2252	Dopharma	dataset 2					1	IM	veal calves	1	calve	1		1	healthy	0	milk	FR
262.71	0	0.131		5799		Oxyject 20% LA	2	study 2252	Dopharma	dataset 2					1	IM	veal calves	1	calve	1		1	healthy	0	milk	FR
287.05	0	0.125		5799		Oxyject 20% LA	2	study 2252	Dopharma	dataset 2					1	IM	veal calves	1	calve	1		1	healthy	0	milk	FR
0	0	0	1	DY0042-5		Alamycin LA 60124	3	Norbrook	Norbrook	dataset 4	0		20050.1	20050.1	0	IM	cow	1	adult	0	399	0	healthy	0	meat	LIM	0.75
0.33	0	2.58		DY0042-5		Alamycin LA 60124	3	Norbrook	Norbrook	dataset 4	0				0	IM	cow	1	adult	0	399	0	healthy	0	meat	LIM	0.75
0.67	0	3.15		DY0042-5		Alamycin LA 60124	3	Norbrook	Norbrook	dataset 4	0				0	IM	cow	1	adult	0	399	0	healthy	0	meat	LIM	0.75
1	0	4.05		DY0042-5		Alamycin LA 60124	3	Norbrook	Norbrook	dataset 4	0				0	IM	cow	1	adult	0	399	0	healthy	0	meat	LIM	0.75
1.5	0	5.18		DY0042-5		Alamycin LA 60124	3	Norbrook	Norbrook	dataset 4	0				0	IM	cow	1	adult	0	399	0	healthy	0	meat	LIM	0.75
2	0	2.31		DY0042-5		Alamycin LA 60124	3	Norbrook	Norbrook	dataset 4	0				0	IM	cow	1	adult	0	399	0	healthy	0	meat	LIM	0.75
3	0	4.86		DY0042-5		Alamycin LA 60124	3	Norbrook	Norbrook	dataset 4	0				0	IM	cow	1	adult	0	399	0	healthy	0	meat	LIM	0.75
4	0	5.39		DY0042-5		Alamycin LA 60124	3	Norbrook	Norbrook	dataset 4	0				0	IM	cow	1	adult	0	399	0	healthy	0	meat	LIM	0.75
6	0	6.98		DY0042-5		Alamycin LA 60124	3	Norbrook	Norbrook	dataset 4	0				0	IM	cow	1	adult	0	399	0	healthy	0	meat	LIM	0.75
8	0	6.16		DY0042-5		Alamycin LA 60124	3	Norbrook	Norbrook	dataset 4	0				0	IM	cow	1	adult	0	399	0	healthy	0	meat	LIM	0.75
12	0	6.51		DY0042-5		Alamycin LA 60124	3	Norbrook	Norbrook	dataset 4	0				0	IM	cow	1	adult	0	399	0	healthy	0	meat	LIM	0.75
24	0	4.27		DY0042-5		Alamycin LA 60124	3	Norbrook	Norbrook	dataset 4	0				0	IM	cow	1	adult	0	399	0	healthy	0	meat	LIM	0.75
48	0	1.35		DY0042-5		Alamycin LA 60124	3	Norbrook	Norbrook	dataset 4	0				0	IM	cow	1	adult	0	399	0	healthy	0	meat	LIM	0.75
72	0	0.689		DY0042-5		Alamycin LA 60124	3	Norbrook	Norbrook	dataset 4	0				0	IM	cow	1	adult	0	399	0	healthy	0	meat	LIM	0.75
168	0	0	1	DY0042-5		Alamycin LA 90158	3	Norbrook	Norbrook	dataset 4	0		20000	20000	1	IM	cow	1	adult	0	405	0	healthy	0	meat	LIM	0.75
168.33	0	9.18		DY0042-5		Alamycin LA 90158	3	Norbrook	Norbrook	dataset 4	0				1	IM	cow	1	adult	0	405	0	healthy	0	meat	LIM	0.75
168.67	0	14.4		DY0042-5		Alamycin LA 90158	3	Norbrook	Norbrook	dataset 4	0				1	IM	cow	1	adult	0	405	0	healthy	0	meat	LIM	0.75
169	0	7.07		DY0042-5		Alamycin LA 90158	3	Norbrook	Norbrook	dataset 4	0				1	IM	cow	1	adult	0	405	0	healthy	0	meat	LIM	0.75
169.5	0	7.05		DY0042-5		Alamycin LA 90158	3	Norbrook	Norbrook	dataset 4	0				1	IM	cow	1	adult	0	405	0	healthy	0	meat	LIM	0.75
170	0	12.2		DY0042-5		Alamycin LA 90158	3	Norbrook	Norbrook	dataset 4	0				1	IM	cow	1	adult	0	405	0	healthy	0	meat	LIM	0.75
171	0	9.51		DY0042-5		Alamycin LA 90158	3	Norbrook	Norbrook	dataset 4	0				1	IM	cow	1	adult	0	405	0	healthy	0	meat	LIM	0.75
172	0	9.8		DY0042-5		Alamycin LA 90158	3	Norbrook	Norbrook	dataset 4	0				1	IM	cow	1	adult	0	405	0	healthy	0	meat	LIM	0.75
174	0	7.24		DY0042-5		Alamycin LA 90158	3	Norbrook	Norbrook	dataset 4	0				1	IM	cow	1	adult	0	405	0	healthy	0	meat	LIM	0.75
176	0	5.52		DY0042-5		Alamycin LA 90158	3	Norbrook	Norbrook	dataset 4	0				1	IM	cow	1	adult	0	405	0	healthy	0	meat	LIM	0.75
180	0	6.85		DY0042-5		Alamycin LA 90158	3	Norbrook	Norbrook	dataset 4	0				1	IM	cow	1	adult	0	405	0	healthy	0	meat	LIM	0.75
192	0	2.05		DY0042-5		Alamycin LA 90158	3	Norbrook	Norbrook	dataset 4	0				1	IM	cow	1	adult	0	405	0	healthy	0	meat	LIM	0.75
216	0	1.19		DY0042-5		Alamycin LA 90158	3	Norbrook	Norbrook	dataset 4	0				1	IM	cow	1	adult	0	405	0	healthy	0	meat	LIM	0.75
240	0	0.503		DY0042-5		Alamycin LA 90158	3	Norbrook	Norbrook	dataset 4	0				1	IM	cow	1	adult	0	405	0	healthy	0	meat	LIM	0.75
0	0	0	1	DY1248-7		Alamycin LA 60124	3	Norbrook	Norbrook	dataset 4	0		20155	20155	0	IM	cow	1	adult	0	387	0	healthy	0	meat	HER	1.08333
0.33	0	2.85		DY1248-7		Alamycin LA 60124	3	Norbrook	Norbrook	dataset 4	0				0	IM	cow	1	adult	0	387	0	healthy	0	meat	HER	1.08333
0.67	0	3.79		DY1248-7		Alamycin LA 60124	3	Norbrook	Norbrook	dataset 4	0				0	IM	cow	1	adult	0	387	0	healthy	0	meat	HER	1.08333
1	0	4.89		DY1248-7		Alamycin LA 60124	3	Norbrook	Norbrook	dataset 4	0				0	IM	cow	1	adult	0	387	0	healthy	0	meat	HER	1.08333
1.5	0	5.37		DY1248-7		Alamycin LA 60124	3	Norbrook	Norbrook	dataset 4	0				0	IM	cow	1	adult	0	387	0	healthy	0	meat	HER	1.08333
2	0	6.23		DY1248-7		Alamycin LA 60124	3	Norbrook	Norbrook	dataset 4	0				0	IM	cow	1	adult	0	387	0	healthy	0	meat	HER	1.08333
3	0	6.04		DY1248-7		Alamycin LA 60124	3	Norbrook	Norbrook	dataset 4	0				0	IM	cow	1	adult	0	387	0	healthy	0	meat	HER	1.08333
4	0	6.37		DY1248-7		Alamycin LA 60124	3	Norbrook	Norbrook	dataset 4	0				0	IM	cow	1	adult	0	387	0	healthy	0	meat	HER	1.08333
6	0	2.96		DY1248-7		Alamycin LA 60124	3	Norbrook	Norbrook	dataset 4	0				0	IM	cow	1	adult	0	387	0	healthy	0	meat	HER	1.08333
8	0	6.05		DY1248-7		Alamycin LA 60124	3	Norbrook	Norbrook	dataset 4	0				0	IM	cow	1	adult	0	387	0	healthy	0	meat	HER	1.08333
12	0	5.68		DY1248-7		Alamycin LA 60124	3	Norbrook	Norbrook	dataset 4	0				0	IM	cow	1	adult	0	387	0	healthy	0	meat	HER	1.08333
24	0	3.68		DY1248-7		Alamycin LA 60124	3	Norbrook	Norbrook	dataset 4	0				0	IM	cow	1	adult	0	387	0	healthy	0	meat	HER	1.08333
48	0	1.21		DY1248-7		Alamycin LA 60124	3	Norbrook	Norbrook	dataset 4	0				0	IM	cow	1	adult	0	387	0	healthy	0	meat	HER	1.08333
72	0	0.434		DY1248-7		Alamycin LA 60124	3	Norbrook	Norbrook	dataset 4	0				0	IM	cow	1	adult	0	387	0	healthy	0	meat	HER	1.08333
168	0	0	1	DY1248-7		Alamycin LA 90158	3	Norbrook	Norbrook	dataset 4	0		20000	20000	1	IM	cow	1	adult	0	395	0	healthy	0	meat	HER	1.08333
168.33	0	2.57		DY1248-7		Alamycin LA 90158	3	Norbrook	Norbrook	dataset 4	0				1	IM	cow	1	adult	0	395	0	healthy	0	meat	HER	1.08333
168.67	0	4.13		DY1248-7		Alamycin LA 90158	3	Norbrook	Norbrook	dataset 4	0				1	IM	cow	1	adult	0	395	0	healthy	0	meat	HER	1.08333
169	0	4.13		DY1248-7		Alamycin LA 90158	3	Norbrook	Norbrook	dataset 4	0				1	IM	cow	1	adult	0	395	0	healthy	0	meat	HER	1.08333
169.5	0	4.64		DY1248-7		Alamycin LA 90158	3	Norbrook	Norbrook	dataset 4	0				1	IM	cow	1	adult	0	395	0	healthy	0	meat	HER	1.08333
170	0	6.23		DY1248-7		Alamycin LA 90158	3	Norbrook	Norbrook	dataset 4	0				1	IM	cow	1	adult	0	395	0	healthy	0	meat	HER	1.08333
171	0	6.59		DY1248-7		Alamycin LA 90158	3	Norbrook	Norbrook	dataset 4	0				1	IM	cow	1	adult	0	395	0	healthy	0	meat	HER	1.08333
172	0	6.72		DY1248-7		Alamycin LA 90158	3	Norbrook	Norbrook	dataset 4	0				1	IM	cow	1	adult	0	395	0	healthy	0	meat	HER	1.08333
174	0	5.92		DY1248-7		Alamycin LA 90158	3	Norbrook	Norbrook	dataset 4	0				1	IM	cow	1	adult	0	395	0	healthy	0	meat	HER	1.08333
176	0	5.27		DY1248-7		Alamycin LA 90158	3	Norbrook	Norbrook	dataset 4	0				1	IM	cow	1	adult	0	395	0	healthy	0	meat	HER	1.08333
180	0	5.3		DY1248-7		Alamycin LA 90158	3	Norbrook	Norbrook	dataset 4	0				1	IM	cow	1	adult	0	395	0	healthy	0	meat	HER	1.08333
192	0	3.76		DY1248-7		Alamycin LA 90158	3	Norbrook	Norbrook	dataset 4	0				1	IM	cow	1	adult	0	395	0	healthy	0	meat	HER	1.08333
216	0	1.1		DY1248-7		Alamycin LA 90158	3	Norbrook	Norbrook	dataset 4	0				1	IM	cow	1	adult	0	395	0	healthy	0	meat	HER	1.08333
240	0	0.436		DY1248-7		Alamycin LA 90158	3	Norbrook	Norbrook	dataset 4	0				1	IM	cow	1	adult	0	395	0	healthy	0	meat	HER	1.08333
0	0	0	1	DY2119-3		Alamycin LA 60124	3	Norbrook	Norbrook	dataset 4	0		20212.8	20212.8	0	IM	cow	1	adult	0	376	0	healthy	0	meat	HER	1.08333
0.33	0	4.68		DY2119-3		Alamycin LA 60124	3	Norbrook	Norbrook	dataset 4	0				0	IM	cow	1	adult	0	376	0	healthy	0	meat	HER	1.08333
0.67	0	5.92		DY2119-3		Alamycin LA 60124	3	Norbrook	Norbrook	dataset 4	0				0	IM	cow	1	adult	0	376	0	healthy	0	meat	HER	1.08333
1	0	5.93		DY2119-3		Alamycin LA 60124	3	Norbrook	Norbrook	dataset 4	0				0	IM	cow	1	adult	0	376	0	healthy	0	meat	HER	1.08333
1.5	0	7.17		DY2119-3		Alamycin LA 60124	3	Norbrook	Norbrook	dataset 4	0				0	IM	cow	1	adult	0	376	0	healthy	0	meat	HER	1.08333
2	0	6.78		DY2119-3		Alamycin LA 60124	3	Norbrook	Norbrook	dataset 4	0				0	IM	cow	1	adult	0	376	0	healthy	0	meat	HER	1.08333
3	0	6.3		DY2119-3		Alamycin LA 60124	3	Norbrook	Norbrook	dataset 4	0				0	IM	cow	1	adult	0	376	0	healthy	0	meat	HER	1.08333
4	0	6.84		DY2119-3		Alamycin LA 60124	3	Norbrook	Norbrook	dataset 4	0				0	IM	cow	1	adult	0	376	0	healthy	0	meat	HER	1.08333
6	0	7.75		DY2119-3		Alamycin LA 60124	3	Norbrook	Norbrook	dataset 4	0				0	IM	cow	1	adult	0	376	0	healthy	0	meat	HER	1.08333
8	0	6.93		DY2119-3		Alamycin LA 60124	3	Norbrook	Norbrook	dataset 4	0				0	IM	cow	1	adult	0	376	0	healthy	0	meat	HER	1.08333
12	0	6.68		DY2119-3		Alamycin LA 60124	3	Norbrook	Norbrook	dataset 4	0				0	IM	cow	1	adult	0	376	0	healthy	0	meat	HER	1.08333
24	0	3.47		DY2119-3		Alamycin LA 60124	3	Norbrook	Norbrook	dataset 4	0				0	IM	cow	1	adult	0	376	0	healthy	0	meat	HER	1.08333
48	0	1.13		DY2119-3		Alamycin LA 60124	3	Norbrook	Norbrook	dataset 4	0				0	IM	cow	1	adult	0	376	0	healthy	0	meat	HER	1.08333
72	0	0.298		DY2119-3		Alamycin LA 60124	3	Norbrook	Norbrook	dataset 4	0				0	IM	cow	1	adult	0	376	0	healthy	0	meat	HER	1.08333
168	0	0	1	DY2119-3		Alamycin LA 90158	3	Norbrook	Norbrook	dataset 4	0		20053.5	20053.5	1	IM	cow	1	adult	0	374	0	healthy	0	meat	HER	1.08333
168.33	0	3.37		DY2119-3		Alamycin LA 90158	3	Norbrook	Norbrook	dataset 4	0				1	IM	cow	1	adult	0	374	0	healthy	0	meat	HER	1.08333
168.67	0	3.87		DY2119-3		Alamycin LA 90158	3	Norbrook	Norbrook	dataset 4	0				1	IM	cow	1	adult	0	374	0	healthy	0	meat	HER	1.08333
169	0	4.24		DY2119-3		Alamycin LA 90158	3	Norbrook	Norbrook	dataset 4	0				1	IM	cow	1	adult	0	374	0	healthy	0	meat	HER	1.08333
169.5	0	5.79		DY2119-3		Alamycin LA 90158	3	Norbrook	Norbrook	dataset 4	0				1	IM	cow	1	adult	0	374	0	healthy	0	meat	HER	1.08333
170	0	7.29		DY2119-3		Alamycin LA 90158	3	Norbrook	Norbrook	dataset 4	0				1	IM	cow	1	adult	0	374	0	healthy	0	meat	HER	1.08333
171	0	8.27		DY2119-3		Alamycin LA 90158	3	Norbrook	Norbrook	dataset 4	0				1	IM	cow	1	adult	0	374	0	healthy	0	meat	HER	1.08333
172	0	8.49		DY2119-3		Alamycin LA 90158	3	Norbrook	Norbrook	dataset 4	0				1	IM	cow	1	adult	0	374	0	healthy	0	meat	HER	1.08333
174	0	6.73		DY2119-3		Alamycin LA 90158	3	Norbrook	Norbrook	dataset 4	0				1	IM	cow	1	adult	0	374	0	healthy	0	meat	HER	1.08333
176	0	8.17		DY2119-3		Alamycin LA 90158	3	Norbrook	Norbrook	dataset 4	0				1	IM	cow	1	adult	0	374	0	healthy	0	meat	HER	1.08333
180	0	5.42		DY2119-3		Alamycin LA 90158	3	Norbrook	Norbrook	dataset 4	0				1	IM	cow	1	adult	0	374	0	healthy	0	meat	HER	1.08333
192	0	3.05		DY2119-3		Alamycin LA 90158	3	Norbrook	Norbrook	dataset 4	0				1	IM	cow	1	adult	0	374	0	healthy	0	meat	HER	1.08333
216	0	1.32		DY2119-3		Alamycin LA 90158	3	Norbrook	Norbrook	dataset 4	0				1	IM	cow	1	adult	0	374	0	healthy	0	meat	HER	1.08333
240	0	0.497		DY2119-3		Alamycin LA 90158	3	Norbrook	Norbrook	dataset 4	0				1	IM	cow	1	adult	0	374	0	healthy	0	meat	HER	1.08333
0	0	0	1	DY2125-2		Alamycin LA 60124	3	Norbrook	Norbrook	dataset 4	0		20204.6	20204.6	0	IM	cow	1	adult	0	391	0	healthy	0	meat	HER	1.08333
0.33	0	2.41		DY2125-2		Alamycin LA 60124	3	Norbrook	Norbrook	dataset 4	0				0	IM	cow	1	adult	0	391	0	healthy	0	meat	HER	1.08333
0.67	0	2.89		DY2125-2		Alamycin LA 60124	3	Norbrook	Norbrook	dataset 4	0				0	IM	cow	1	adult	0	391	0	healthy	0	meat	HER	1.08333
1	0	3.41		DY2125-2		Alamycin LA 60124	3	Norbrook	Norbrook	dataset 4	0				0	IM	cow	1	adult	0	391	0	healthy	0	meat	HER	1.08333
1.5	0	3.72		DY2125-2		Alamycin LA 60124	3	Norbrook	Norbrook	dataset 4	0				0	IM	cow	1	adult	0	391	0	healthy	0	meat	HER	1.08333
2	0	4.07		DY2125-2		Alamycin LA 60124	3	Norbrook	Norbrook	dataset 4	0				0	IM	cow	1	adult	0	391	0	healthy	0	meat	HER	1.08333
3	0	5.13		DY2125-2		Alamycin LA 60124	3	Norbrook	Norbrook	dataset 4	0				0	IM	cow	1	adult	0	391	0	healthy	0	meat	HER	1.08333
4	0	5.33		DY2125-2		Alamycin LA 60124	3	Norbrook	Norbrook	dataset 4	0				0	IM	cow	1	adult	0	391	0	healthy	0	meat	HER	1.08333
6	0	4.85		DY2125-2		Alamycin LA 60124	3	Norbrook	Norbrook	dataset 4	0				0	IM	cow	1	adult	0	391	0	healthy	0	meat	HER	1.08333
8	0	5.21		DY2125-2		Alamycin LA 60124	3	Norbrook	Norbrook	dataset 4	0				0	IM	cow	1	adult	0	391	0	healthy	0	meat	HER	1.08333
12	0	4.41		DY2125-2		Alamycin LA 60124	3	Norbrook	Norbrook	dataset 4	0				0	IM	cow	1	adult	0	391	0	healthy	0	meat	HER	1.08333
24	0	2.87		DY2125-2		Alamycin LA 60124	3	Norbrook	Norbrook	dataset 4	0				0	IM	cow	1	adult	0	391	0	healthy	0	meat	HER	1.08333
48	0	0.94		DY2125-2		Alamycin LA 60124	3	Norbrook	Norbrook	dataset 4	0				0	IM	cow	1	adult	0	391	0	healthy	0	meat	HER	1.08333
72	0	0.307		DY2125-2		Alamycin LA 60124	3	Norbrook	Norbrook	dataset 4	0				0	IM	cow	1	adult	0	391	0	healthy	0	meat	HER	1.08333
168	0	0	1	DY2125-2		Alamycin LA 90158	3	Norbrook	Norbrook	dataset 4	0		20153.1	20153.1	1	IM	cow	1	adult	0	392	0	healthy	0	meat	HER	1.08333
168.33	0	3.77		DY2125-2		Alamycin LA 90158	3	Norbrook	Norbrook	dataset 4	0				1	IM	cow	1	adult	0	392	0	healthy	0	meat	HER	1.08333
168.67	0	4.74		DY2125-2		Alamycin LA 90158	3	Norbrook	Norbrook	dataset 4	0				1	IM	cow	1	adult	0	392	0	healthy	0	meat	HER	1.08333
169	0	5.34		DY2125-2		Alamycin LA 90158	3	Norbrook	Norbrook	dataset 4	0				1	IM	cow	1	adult	0	392	0	healthy	0	meat	HER	1.08333
169.5	0	5.7		DY2125-2		Alamycin LA 90158	3	Norbrook	Norbrook	dataset 4	0				1	IM	cow	1	adult	0	392	0	healthy	0	meat	HER	1.08333
170	0	6.62		DY2125-2		Alamycin LA 90158	3	Norbrook	Norbrook	dataset 4	0				1	IM	cow	1	adult	0	392	0	healthy	0	meat	HER	1.08333
171	0	6.39		DY2125-2		Alamycin LA 90158	3	Norbrook	Norbrook	dataset 4	0				1	IM	cow	1	adult	0	392	0	healthy	0	meat	HER	1.08333
172	0	6.9		DY2125-2		Alamycin LA 90158	3	Norbrook	Norbrook	dataset 4	0				1	IM	cow	1	adult	0	392	0	healthy	0	meat	HER	1.08333
174	0	6.9		DY2125-2		Alamycin LA 90158	3	Norbrook	Norbrook	dataset 4	0				1	IM	cow	1	adult	0	392	0	healthy	0	meat	HER	1.08333
176	0	5.93		DY2125-2		Alamycin LA 90158	3	Norbrook	Norbrook	dataset 4	0				1	IM	cow	1	adult	0	392	0	healthy	0	meat	HER	1.08333
180	0	5.2		DY2125-2		Alamycin LA 90158	3	Norbrook	Norbrook	dataset 4	0				1	IM	cow	1	adult	0	392	0	healthy	0	meat	HER	1.08333
192	0	1.59		DY2125-2		Alamycin LA 90158	3	Norbrook	Norbrook	dataset 4	0				1	IM	cow	1	adult	0	392	0	healthy	0	meat	HER	1.08333
216	0	0.767		DY2125-2		Alamycin LA 90158	3	Norbrook	Norbrook	dataset 4	0				1	IM	cow	1	adult	0	392	0	healthy	0	meat	HER	1.08333
240	0	0.268		DY2125-2		Alamycin LA 90158	3	Norbrook	Norbrook	dataset 4	0				1	IM	cow	1	adult	0	392	0	healthy	0	meat	HER	1.08333
0	0	0	1	DY2146-2		Alamycin LA 60124	3	Norbrook	Norbrook	dataset 4	0		20000	20000	0	IM	cow	1	adult	0	324	0	healthy	0	meat	BB	1
0.33	0	3.75		DY2146-2		Alamycin LA 60124	3	Norbrook	Norbrook	dataset 4	0				0	IM	cow	1	adult	0	324	0	healthy	0	meat	BB	1
0.67	0	3.76		DY2146-2		Alamycin LA 60124	3	Norbrook	Norbrook	dataset 4	0				0	IM	cow	1	adult	0	324	0	healthy	0	meat	BB	1
1	0	4.36		DY2146-2		Alamycin LA 60124	3	Norbrook	Norbrook	dataset 4	0				0	IM	cow	1	adult	0	324	0	healthy	0	meat	BB	1
1.5	0	3.92		DY2146-2		Alamycin LA 60124	3	Norbrook	Norbrook	dataset 4	0				0	IM	cow	1	adult	0	324	0	healthy	0	meat	BB	1
2	0	4.38		DY2146-2		Alamycin LA 60124	3	Norbrook	Norbrook	dataset 4	0				0	IM	cow	1	adult	0	324	0	healthy	0	meat	BB	1
3	0	5.26		DY2146-2		Alamycin LA 60124	3	Norbrook	Norbrook	dataset 4	0				0	IM	cow	1	adult	0	324	0	healthy	0	meat	BB	1
4	0	5.05		DY2146-2		Alamycin LA 60124	3	Norbrook	Norbrook	dataset 4	0				0	IM	cow	1	adult	0	324	0	healthy	0	meat	BB	1
6	0	5.73		DY2146-2		Alamycin LA 60124	3	Norbrook	Norbrook	dataset 4	0				0	IM	cow	1	adult	0	324	0	healthy	0	meat	BB	1
8	0	4.85		DY2146-2		Alamycin LA 60124	3	Norbrook	Norbrook	dataset 4	0				0	IM	cow	1	adult	0	324	0	healthy	0	meat	BB	1
12	0	4.38		DY2146-2		Alamycin LA 60124	3	Norbrook	Norbrook	dataset 4	0				0	IM	cow	1	adult	0	324	0	healthy	0	meat	BB	1
24	0	2.43		DY2146-2		Alamycin LA 60124	3	Norbrook	Norbrook	dataset 4	0				0	IM	cow	1	adult	0	324	0	healthy	0	meat	BB	1
48	0	0.681		DY2146-2		Alamycin LA 60124	3	Norbrook	Norbrook	dataset 4	0				0	IM	cow	1	adult	0	324	0	healthy	0	meat	BB	1
72	0	0.229		DY2146-2		Alamycin LA 60124	3	Norbrook	Norbrook	dataset 4	0				0	IM	cow	1	adult	0	324	0	healthy	0	meat	BB	1
168	0	0	1	DY2146-2		Alamycin LA 90158	3	Norbrook	Norbrook	dataset 4	0		20060.1	20060.1	1	IM	cow	1	adult	0	333	0	healthy	0	meat	BB	1
168.33	0	4.57		DY2146-2		Alamycin LA 90158	3	Norbrook	Norbrook	dataset 4	0				1	IM	cow	1	adult	0	333	0	healthy	0	meat	BB	1
168.67	0	4.81		DY2146-2		Alamycin LA 90158	3	Norbrook	Norbrook	dataset 4	0				1	IM	cow	1	adult	0	333	0	healthy	0	meat	BB	1
169	0	4.38		DY2146-2		Alamycin LA 90158	3	Norbrook	Norbrook	dataset 4	0				1	IM	cow	1	adult	0	333	0	healthy	0	meat	BB	1
169.5	0	4.3		DY2146-2		Alamycin LA 90158	3	Norbrook	Norbrook	dataset 4	0				1	IM	cow	1	adult	0	333	0	healthy	0	meat	BB	1
170	0	5.93		DY2146-2		Alamycin LA 90158	3	Norbrook	Norbrook	dataset 4	0				1	IM	cow	1	adult	0	333	0	healthy	0	meat	BB	1
171	0	5.25		DY2146-2		Alamycin LA 90158	3	Norbrook	Norbrook	dataset 4	0				1	IM	cow	1	adult	0	333	0	healthy	0	meat	BB	1
172	0	5.91		DY2146-2		Alamycin LA 90158	3	Norbrook	Norbrook	dataset 4	0				1	IM	cow	1	adult	0	333	0	healthy	0	meat	BB	1
174	0	6.19		DY2146-2		Alamycin LA 90158	3	Norbrook	Norbrook	dataset 4	0				1	IM	cow	1	adult	0	333	0	healthy	0	meat	BB	1
176	0	5.14		DY2146-2		Alamycin LA 90158	3	Norbrook	Norbrook	dataset 4	0				1	IM	cow	1	adult	0	333	0	healthy	0	meat	BB	1
180	0	4.52		DY2146-2		Alamycin LA 90158	3	Norbrook	Norbrook	dataset 4	0				1	IM	cow	1	adult	0	333	0	healthy	0	meat	BB	1
192	0	2.73		DY2146-2		Alamycin LA 90158	3	Norbrook	Norbrook	dataset 4	0				1	IM	cow	1	adult	0	333	0	healthy	0	meat	BB	1
216	0	0.777		DY2146-2		Alamycin LA 90158	3	Norbrook	Norbrook	dataset 4	0				1	IM	cow	1	adult	0	333	0	healthy	0	meat	BB	1
240	0	0.342		DY2146-2		Alamycin LA 90158	3	Norbrook	Norbrook	dataset 4	0				1	IM	cow	1	adult	0	333	0	healthy	0	meat	BB	1
0	0	0	1	DY2199-4		Alamycin LA 60124	3	Norbrook	Norbrook	dataset 4	0		20058	20058	0	IM	cow	1	adult	0	345	0	healthy	0	meat	AA	1.33333
0.33	0	2.99		DY2199-4		Alamycin LA 60124	3	Norbrook	Norbrook	dataset 4	0				0	IM	cow	1	adult	0	345	0	healthy	0	meat	AA	1.33333
0.67	0	4.49		DY2199-4		Alamycin LA 60124	3	Norbrook	Norbrook	dataset 4	0				0	IM	cow	1	adult	0	345	0	healthy	0	meat	AA	1.33333
1	0	4.73		DY2199-4		Alamycin LA 60124	3	Norbrook	Norbrook	dataset 4	0				0	IM	cow	1	adult	0	345	0	healthy	0	meat	AA	1.33333
1.5	0	7.09		DY2199-4		Alamycin LA 60124	3	Norbrook	Norbrook	dataset 4	0				0	IM	cow	1	adult	0	345	0	healthy	0	meat	AA	1.33333
2	0	7.79		DY2199-4		Alamycin LA 60124	3	Norbrook	Norbrook	dataset 4	0				0	IM	cow	1	adult	0	345	0	healthy	0	meat	AA	1.33333
3	0	7.92		DY2199-4		Alamycin LA 60124	3	Norbrook	Norbrook	dataset 4	0				0	IM	cow	1	adult	0	345	0	healthy	0	meat	AA	1.33333
4	0	7.47		DY2199-4		Alamycin LA 60124	3	Norbrook	Norbrook	dataset 4	0				0	IM	cow	1	adult	0	345	0	healthy	0	meat	AA	1.33333
6	0	7.55		DY2199-4		Alamycin LA 60124	3	Norbrook	Norbrook	dataset 4	0				0	IM	cow	1	adult	0	345	0	healthy	0	meat	AA	1.33333
8	0	6.13		DY2199-4		Alamycin LA 60124	3	Norbrook	Norbrook	dataset 4	0				0	IM	cow	1	adult	0	345	0	healthy	0	meat	AA	1.33333
12	0	4.99		DY2199-4		Alamycin LA 60124	3	Norbrook	Norbrook	dataset 4	0				0	IM	cow	1	adult	0	345	0	healthy	0	meat	AA	1.33333
24	0	2.99		DY2199-4		Alamycin LA 60124	3	Norbrook	Norbrook	dataset 4	0				0	IM	cow	1	adult	0	345	0	healthy	0	meat	AA	1.33333
48	0	2.45		DY2199-4	1	Alamycin LA 60124	3	Norbrook	Norbrook	dataset 4	0				0	IM	cow	1	adult	0	345	0	healthy	0	meat	AA	1.33333
72	0	1.04		DY2199-4		Alamycin LA 60124	3	Norbrook	Norbrook	dataset 4	0				0	IM	cow	1	adult	0	345	0	healthy	0	meat	AA	1.33333
168	0	0	1	DY2199-4		Alamycin LA 90158	3	Norbrook	Norbrook	dataset 4	0		20224.7	20224.7	1	IM	cow	1	adult	0	356	0	healthy	0	meat	AA	1.33333
168.33	0	0.362		DY2199-4		Alamycin LA 90158	3	Norbrook	Norbrook	dataset 4	0				1	IM	cow	1	adult	0	356	0	healthy	0	meat	AA	1.33333
168.67	0	3.64		DY2199-4		Alamycin LA 90158	3	Norbrook	Norbrook	dataset 4	0				1	IM	cow	1	adult	0	356	0	healthy	0	meat	AA	1.33333
169	0	5.02		DY2199-4		Alamycin LA 90158	3	Norbrook	Norbrook	dataset 4	0				1	IM	cow	1	adult	0	356	0	healthy	0	meat	AA	1.33333
169.5	0	4.97		DY2199-4		Alamycin LA 90158	3	Norbrook	Norbrook	dataset 4	0				1	IM	cow	1	adult	0	356	0	healthy	0	meat	AA	1.33333
170	0	7.5		DY2199-4		Alamycin LA 90158	3	Norbrook	Norbrook	dataset 4	0				1	IM	cow	1	adult	0	356	0	healthy	0	meat	AA	1.33333
171	0	6.34		DY2199-4		Alamycin LA 90158	3	Norbrook	Norbrook	dataset 4	0				1	IM	cow	1	adult	0	356	0	healthy	0	meat	AA	1.33333
172	0	7.83		DY2199-4		Alamycin LA 90158	3	Norbrook	Norbrook	dataset 4	0				1	IM	cow	1	adult	0	356	0	healthy	0	meat	AA	1.33333
174	0	5.83		DY2199-4		Alamycin LA 90158	3	Norbrook	Norbrook	dataset 4	0				1	IM	cow	1	adult	0	356	0	healthy	0	meat	AA	1.33333
176	0	5.93		DY2199-4		Alamycin LA 90158	3	Norbrook	Norbrook	dataset 4	0				1	IM	cow	1	adult	0	356	0	healthy	0	meat	AA	1.33333
180	0	5.06		DY2199-4		Alamycin LA 90158	3	Norbrook	Norbrook	dataset 4	0				1	IM	cow	1	adult	0	356	0	healthy	0	meat	AA	1.33333
192	0	2.77		DY2199-4		Alamycin LA 90158	3	Norbrook	Norbrook	dataset 4	0				1	IM	cow	1	adult	0	356	0	healthy	0	meat	AA	1.33333
216	0	1.11		DY2199-4		Alamycin LA 90158	3	Norbrook	Norbrook	dataset 4	0				1	IM	cow	1	adult	0	356	0	healthy	0	meat	AA	1.33333
240	0	0.541		DY2199-4		Alamycin LA 90158	3	Norbrook	Norbrook	dataset 4	0				1	IM	cow	1	adult	0	356	0	healthy	0	meat	AA	1.33333
0	0	0	1	DY2512-2		Alamycin LA 60124	3	Norbrook	Norbrook	dataset 4	0		20060.8	20060.8	0	IM	cow	1	adult	0	329	0	healthy	0	meat	BB	1
0.33	0	4.81		DY2512-2		Alamycin LA 60124	3	Norbrook	Norbrook	dataset 4	0				0	IM	cow	1	adult	0	329	0	healthy	0	meat	BB	1
0.67	0	5.32		DY2512-2		Alamycin LA 60124	3	Norbrook	Norbrook	dataset 4	0				0	IM	cow	1	adult	0	329	0	healthy	0	meat	BB	1
1	0	5.33		DY2512-2		Alamycin LA 60124	3	Norbrook	Norbrook	dataset 4	0				0	IM	cow	1	adult	0	329	0	healthy	0	meat	BB	1
1.5	0	6.41		DY2512-2		Alamycin LA 60124	3	Norbrook	Norbrook	dataset 4	0				0	IM	cow	1	adult	0	329	0	healthy	0	meat	BB	1
2	0	6.05		DY2512-2		Alamycin LA 60124	3	Norbrook	Norbrook	dataset 4	0				0	IM	cow	1	adult	0	329	0	healthy	0	meat	BB	1
3	0	5.83		DY2512-2		Alamycin LA 60124	3	Norbrook	Norbrook	dataset 4	0				0	IM	cow	1	adult	0	329	0	healthy	0	meat	BB	1
4	0	6.35		DY2512-2		Alamycin LA 60124	3	Norbrook	Norbrook	dataset 4	0				0	IM	cow	1	adult	0	329	0	healthy	0	meat	BB	1
6	0	6.13		DY2512-2		Alamycin LA 60124	3	Norbrook	Norbrook	dataset 4	0				0	IM	cow	1	adult	0	329	0	healthy	0	meat	BB	1
8	0	6.62		DY2512-2		Alamycin LA 60124	3	Norbrook	Norbrook	dataset 4	0				0	IM	cow	1	adult	0	329	0	healthy	0	meat	BB	1
12	0	4.84		DY2512-2		Alamycin LA 60124	3	Norbrook	Norbrook	dataset 4	0				0	IM	cow	1	adult	0	329	0	healthy	0	meat	BB	1
24	0	2.98		DY2512-2		Alamycin LA 60124	3	Norbrook	Norbrook	dataset 4	0				0	IM	cow	1	adult	0	329	0	healthy	0	meat	BB	1
48	0	0.856		DY2512-2		Alamycin LA 60124	3	Norbrook	Norbrook	dataset 4	0				0	IM	cow	1	adult	0	329	0	healthy	0	meat	BB	1
72	0	0.322		DY2512-2		Alamycin LA 60124	3	Norbrook	Norbrook	dataset 4	0				0	IM	cow	1	adult	0	329	0	healthy	0	meat	BB	1
168	0	0	1	DY2512-2		Alamycin LA 90158	3	Norbrook	Norbrook	dataset 4	0		20060.8	20060.8	1	IM	cow	1	adult	0	329	0	healthy	0	meat	BB	1
168.33	0	7.96		DY2512-2		Alamycin LA 90158	3	Norbrook	Norbrook	dataset 4	0				1	IM	cow	1	adult	0	329	0	healthy	0	meat	BB	1
168.67	0	5.22		DY2512-2		Alamycin LA 90158	3	Norbrook	Norbrook	dataset 4	0				1	IM	cow	1	adult	0	329	0	healthy	0	meat	BB	1
169	0	5.63		DY2512-2		Alamycin LA 90158	3	Norbrook	Norbrook	dataset 4	0				1	IM	cow	1	adult	0	329	0	healthy	0	meat	BB	1
169.5	0	5.79		DY2512-2		Alamycin LA 90158	3	Norbrook	Norbrook	dataset 4	0				1	IM	cow	1	adult	0	329	0	healthy	0	meat	BB	1
170	0	5.92		DY2512-2		Alamycin LA 90158	3	Norbrook	Norbrook	dataset 4	0				1	IM	cow	1	adult	0	329	0	healthy	0	meat	BB	1
171	0	7.07		DY2512-2		Alamycin LA 90158	3	Norbrook	Norbrook	dataset 4	0				1	IM	cow	1	adult	0	329	0	healthy	0	meat	BB	1
172	0	6.67		DY2512-2		Alamycin LA 90158	3	Norbrook	Norbrook	dataset 4	0				1	IM	cow	1	adult	0	329	0	healthy	0	meat	BB	1
174	0	5.93		DY2512-2		Alamycin LA 90158	3	Norbrook	Norbrook	dataset 4	0				1	IM	cow	1	adult	0	329	0	healthy	0	meat	BB	1
176	0	5.52		DY2512-2		Alamycin LA 90158	3	Norbrook	Norbrook	dataset 4	0				1	IM	cow	1	adult	0	329	0	healthy	0	meat	BB	1
180	0	5.38		DY2512-2		Alamycin LA 90158	3	Norbrook	Norbrook	dataset 4	0				1	IM	cow	1	adult	0	329	0	healthy	0	meat	BB	1
192	0	2.91		DY2512-2		Alamycin LA 90158	3	Norbrook	Norbrook	dataset 4	0				1	IM	cow	1	adult	0	329	0	healthy	0	meat	BB	1
216	0	1.36		DY2512-2		Alamycin LA 90158	3	Norbrook	Norbrook	dataset 4	0				1	IM	cow	1	adult	0	329	0	healthy	0	meat	BB	1
240	0	0.437		DY2512-2		Alamycin LA 90158	3	Norbrook	Norbrook	dataset 4	0				1	IM	cow	1	adult	0	329	0	healthy	0	meat	BB	1
0	0	0	1	DY4769-7		Alamycin LA 60124	3	Norbrook	Norbrook	dataset 4	0		20000	20000	0	IM	cow	1	adult	0	346	0	healthy	0	meat	AA	1.16667
0.33	0	3.42		DY4769-7		Alamycin LA 60124	3	Norbrook	Norbrook	dataset 4	0				0	IM	cow	1	adult	0	346	0	healthy	0	meat	AA	1.16667
0.67	0	3.35		DY4769-7		Alamycin LA 60124	3	Norbrook	Norbrook	dataset 4	0				0	IM	cow	1	adult	0	346	0	healthy	0	meat	AA	1.16667
1	0	4.13		DY4769-7		Alamycin LA 60124	3	Norbrook	Norbrook	dataset 4	0				0	IM	cow	1	adult	0	346	0	healthy	0	meat	AA	1.16667
1.5	0	5		DY4769-7		Alamycin LA 60124	3	Norbrook	Norbrook	dataset 4	0				0	IM	cow	1	adult	0	346	0	healthy	0	meat	AA	1.16667
2	0	5.8		DY4769-7		Alamycin LA 60124	3	Norbrook	Norbrook	dataset 4	0				0	IM	cow	1	adult	0	346	0	healthy	0	meat	AA	1.16667
3	0	6.09		DY4769-7		Alamycin LA 60124	3	Norbrook	Norbrook	dataset 4	0				0	IM	cow	1	adult	0	346	0	healthy	0	meat	AA	1.16667
4	0	6.81		DY4769-7		Alamycin LA 60124	3	Norbrook	Norbrook	dataset 4	0				0	IM	cow	1	adult	0	346	0	healthy	0	meat	AA	1.16667
6	0	6.35		DY4769-7		Alamycin LA 60124	3	Norbrook	Norbrook	dataset 4	0				0	IM	cow	1	adult	0	346	0	healthy	0	meat	AA	1.16667
8	0	5.05		DY4769-7		Alamycin LA 60124	3	Norbrook	Norbrook	dataset 4	0				0	IM	cow	1	adult	0	346	0	healthy	0	meat	AA	1.16667
12	0	4.32		DY4769-7		Alamycin LA 60124	3	Norbrook	Norbrook	dataset 4	0				0	IM	cow	1	adult	0	346	0	healthy	0	meat	AA	1.16667
24	0	3.04		DY4769-7		Alamycin LA 60124	3	Norbrook	Norbrook	dataset 4	0				0	IM	cow	1	adult	0	346	0	healthy	0	meat	AA	1.16667
48	0	1.07		DY4769-7		Alamycin LA 60124	3	Norbrook	Norbrook	dataset 4	0				0	IM	cow	1	adult	0	346	0	healthy	0	meat	AA	1.16667
72	0	0.426		DY4769-7		Alamycin LA 60124	3	Norbrook	Norbrook	dataset 4	0				0	IM	cow	1	adult	0	346	0	healthy	0	meat	AA	1.16667
168	0	0.102		DY4769-7		Alamycin LA 90158	3	Norbrook	Norbrook	dataset 4	0		20100.5	20100.5	1	IM	cow	1	adult	0	398	0	healthy	0	meat	AA	1.16667
168.33	0	8.22		DY4769-7		Alamycin LA 90158	3	Norbrook	Norbrook	dataset 4	0				1	IM	cow	1	adult	0	398	0	healthy	0	meat	AA	1.16667
168.67	0	7.34		DY4769-7		Alamycin LA 90158	3	Norbrook	Norbrook	dataset 4	0				1	IM	cow	1	adult	0	398	0	healthy	0	meat	AA	1.16667
169	0	7.59		DY4769-7		Alamycin LA 90158	3	Norbrook	Norbrook	dataset 4	0				1	IM	cow	1	adult	0	398	0	healthy	0	meat	AA	1.16667
169.5	0	6.89		DY4769-7		Alamycin LA 90158	3	Norbrook	Norbrook	dataset 4	0				1	IM	cow	1	adult	0	398	0	healthy	0	meat	AA	1.16667
170	0	7.59		DY4769-7		Alamycin LA 90158	3	Norbrook	Norbrook	dataset 4	0				1	IM	cow	1	adult	0	398	0	healthy	0	meat	AA	1.16667
171	0	7.75		DY4769-7		Alamycin LA 90158	3	Norbrook	Norbrook	dataset 4	0				1	IM	cow	1	adult	0	398	0	healthy	0	meat	AA	1.16667
172	0	7.22		DY4769-7		Alamycin LA 90158	3	Norbrook	Norbrook	dataset 4	0				1	IM	cow	1	adult	0	398	0	healthy	0	meat	AA	1.16667
174	0	6.46		DY4769-7		Alamycin LA 90158	3	Norbrook	Norbrook	dataset 4	0				1	IM	cow	1	adult	0	398	0	healthy	0	meat	AA	1.16667
176	0	8		DY4769-7		Alamycin LA 90158	3	Norbrook	Norbrook	dataset 4	0				1	IM	cow	1	adult	0	398	0	healthy	0	meat	AA	1.16667
180	0	5.54		DY4769-7		Alamycin LA 90158	3	Norbrook	Norbrook	dataset 4	0				1	IM	cow	1	adult	0	398	0	healthy	0	meat	AA	1.16667
192	0	3.58		DY4769-7		Alamycin LA 90158	3	Norbrook	Norbrook	dataset 4	0				1	IM	cow	1	adult	0	398	0	healthy	0	meat	AA	1.16667
216	0	1.12		DY4769-7		Alamycin LA 90158	3	Norbrook	Norbrook	dataset 4	0				1	IM	cow	1	adult	0	398	0	healthy	0	meat	AA	1.16667
240	0	0.457		DY4769-7		Alamycin LA 90158	3	Norbrook	Norbrook	dataset 4	0				1	IM	cow	1	adult	0	398	0	healthy	0	meat	AA	1.16667
0	0	0	1	DY4793-3		Alamycin LA 60124	3	Norbrook	Norbrook	dataset 4	0		20059.3	20059.3	0	IM	cow	1	adult	0	337	0	healthy	0	meat	AA	1
0.33	0	2.87		DY4793-3		Alamycin LA 60124	3	Norbrook	Norbrook	dataset 4	0				0	IM	cow	1	adult	0	337	0	healthy	0	meat	AA	1
0.67	0	3.3		DY4793-3		Alamycin LA 60124	3	Norbrook	Norbrook	dataset 4	0				0	IM	cow	1	adult	0	337	0	healthy	0	meat	AA	1
1	0	4.14		DY4793-3		Alamycin LA 60124	3	Norbrook	Norbrook	dataset 4	0				0	IM	cow	1	adult	0	337	0	healthy	0	meat	AA	1
1.5	0	4.41		DY4793-3		Alamycin LA 60124	3	Norbrook	Norbrook	dataset 4	0				0	IM	cow	1	adult	0	337	0	healthy	0	meat	AA	1
2	0	3.72		DY4793-3		Alamycin LA 60124	3	Norbrook	Norbrook	dataset 4	0				0	IM	cow	1	adult	0	337	0	healthy	0	meat	AA	1
3	0	5.31		DY4793-3		Alamycin LA 60124	3	Norbrook	Norbrook	dataset 4	0				0	IM	cow	1	adult	0	337	0	healthy	0	meat	AA	1
4	0	5.58		DY4793-3		Alamycin LA 60124	3	Norbrook	Norbrook	dataset 4	0				0	IM	cow	1	adult	0	337	0	healthy	0	meat	AA	1
6	0	4.66		DY4793-3		Alamycin LA 60124	3	Norbrook	Norbrook	dataset 4	0				0	IM	cow	1	adult	0	337	0	healthy	0	meat	AA	1
8	0	4.48		DY4793-3		Alamycin LA 60124	3	Norbrook	Norbrook	dataset 4	0				0	IM	cow	1	adult	0	337	0	healthy	0	meat	AA	1
12	0	3.74		DY4793-3		Alamycin LA 60124	3	Norbrook	Norbrook	dataset 4	0				0	IM	cow	1	adult	0	337	0	healthy	0	meat	AA	1
24	0	2.52		DY4793-3		Alamycin LA 60124	3	Norbrook	Norbrook	dataset 4	0				0	IM	cow	1	adult	0	337	0	healthy	0	meat	AA	1
48	0	0.727		DY4793-3		Alamycin LA 60124	3	Norbrook	Norbrook	dataset 4	0				0	IM	cow	1	adult	0	337	0	healthy	0	meat	AA	1
72	0	0.358		DY4793-3		Alamycin LA 60124	3	Norbrook	Norbrook	dataset 4	0				0	IM	cow	1	adult	0	337	0	healthy	0	meat	AA	1
168	0	0	1	DY4793-3		Alamycin LA 90158	3	Norbrook	Norbrook	dataset 4	0		20000	20000	1	IM	cow	1	adult	0	342	0	healthy	0	meat	AA	1
168.33	0	4.19		DY4793-3		Alamycin LA 90158	3	Norbrook	Norbrook	dataset 4	0				1	IM	cow	1	adult	0	342	0	healthy	0	meat	AA	1
168.67	0	4.85		DY4793-3		Alamycin LA 90158	3	Norbrook	Norbrook	dataset 4	0				1	IM	cow	1	adult	0	342	0	healthy	0	meat	AA	1
169	0	8.24		DY4793-3		Alamycin LA 90158	3	Norbrook	Norbrook	dataset 4	0				1	IM	cow	1	adult	0	342	0	healthy	0	meat	AA	1
169.5	0	5.22		DY4793-3		Alamycin LA 90158	3	Norbrook	Norbrook	dataset 4	0				1	IM	cow	1	adult	0	342	0	healthy	0	meat	AA	1
170	0	5.78		DY4793-3		Alamycin LA 90158	3	Norbrook	Norbrook	dataset 4	0				1	IM	cow	1	adult	0	342	0	healthy	0	meat	AA	1
171	0	4.7		DY4793-3		Alamycin LA 90158	3	Norbrook	Norbrook	dataset 4	0				1	IM	cow	1	adult	0	342	0	healthy	0	meat	AA	1
172	0	6.34		DY4793-3		Alamycin LA 90158	3	Norbrook	Norbrook	dataset 4	0				1	IM	cow	1	adult	0	342	0	healthy	0	meat	AA	1
174	0	6.28		DY4793-3		Alamycin LA 90158	3	Norbrook	Norbrook	dataset 4	0				1	IM	cow	1	adult	0	342	0	healthy	0	meat	AA	1
176	0	4.84		DY4793-3		Alamycin LA 90158	3	Norbrook	Norbrook	dataset 4	0				1	IM	cow	1	adult	0	342	0	healthy	0	meat	AA	1
180	0	3.06		DY4793-3		Alamycin LA 90158	3	Norbrook	Norbrook	dataset 4	0				1	IM	cow	1	adult	0	342	0	healthy	0	meat	AA	1
192	0	2.64		DY4793-3		Alamycin LA 90158	3	Norbrook	Norbrook	dataset 4	0				1	IM	cow	1	adult	0	342	0	healthy	0	meat	AA	1
216	0	1.01		DY4793-3		Alamycin LA 90158	3	Norbrook	Norbrook	dataset 4	0				1	IM	cow	1	adult	0	342	0	healthy	0	meat	AA	1
240	0	0.45		DY4793-3		Alamycin LA 90158	3	Norbrook	Norbrook	dataset 4	0				1	IM	cow	1	adult	0	342	0	healthy	0	meat	AA	1
0	0	0	1	DY5847-5		Alamycin LA 60124	3	Norbrook	Norbrook	dataset 4	0		20000	20000	0	IM	cow	1	adult	0	330	0	healthy	0	meat	LIM	1.08333
0.33	0	4.48		DY5847-5		Alamycin LA 60124	3	Norbrook	Norbrook	dataset 4	0				0	IM	cow	1	adult	0	330	0	healthy	0	meat	LIM	1.08333
0.67	0	5.11		DY5847-5		Alamycin LA 60124	3	Norbrook	Norbrook	dataset 4	0				0	IM	cow	1	adult	0	330	0	healthy	0	meat	LIM	1.08333
1	0	5.03		DY5847-5		Alamycin LA 60124	3	Norbrook	Norbrook	dataset 4	0				0	IM	cow	1	adult	0	330	0	healthy	0	meat	LIM	1.08333
1.5	0	4.49		DY5847-5		Alamycin LA 60124	3	Norbrook	Norbrook	dataset 4	0				0	IM	cow	1	adult	0	330	0	healthy	0	meat	LIM	1.08333
2	0	5.66		DY5847-5		Alamycin LA 60124	3	Norbrook	Norbrook	dataset 4	0				0	IM	cow	1	adult	0	330	0	healthy	0	meat	LIM	1.08333
3	0	6.54		DY5847-5		Alamycin LA 60124	3	Norbrook	Norbrook	dataset 4	0				0	IM	cow	1	adult	0	330	0	healthy	0	meat	LIM	1.08333
4	0	5.98		DY5847-5		Alamycin LA 60124	3	Norbrook	Norbrook	dataset 4	0				0	IM	cow	1	adult	0	330	0	healthy	0	meat	LIM	1.08333
6	0	6.06		DY5847-5		Alamycin LA 60124	3	Norbrook	Norbrook	dataset 4	0				0	IM	cow	1	adult	0	330	0	healthy	0	meat	LIM	1.08333
8	0	4.7		DY5847-5		Alamycin LA 60124	3	Norbrook	Norbrook	dataset 4	0				0	IM	cow	1	adult	0	330	0	healthy	0	meat	LIM	1.08333
12	0	4.81		DY5847-5		Alamycin LA 60124	3	Norbrook	Norbrook	dataset 4	0				0	IM	cow	1	adult	0	330	0	healthy	0	meat	LIM	1.08333
24	0	2.87		DY5847-5		Alamycin LA 60124	3	Norbrook	Norbrook	dataset 4	0				0	IM	cow	1	adult	0	330	0	healthy	0	meat	LIM	1.08333
48	0	0.711		DY5847-5		Alamycin LA 60124	3	Norbrook	Norbrook	dataset 4	0				0	IM	cow	1	adult	0	330	0	healthy	0	meat	LIM	1.08333
72	0	0.259		DY5847-5		Alamycin LA 60124	3	Norbrook	Norbrook	dataset 4	0				0	IM	cow	1	adult	0	330	0	healthy	0	meat	LIM	1.08333
168	0	0	1	DY5847-5		Alamycin LA 90158	3	Norbrook	Norbrook	dataset 4	0		20060.8	20060.8	1	IM	cow	1	adult	0	329	0	healthy	0	meat	LIM	1.08333
168.33	0	4.27		DY5847-5		Alamycin LA 90158	3	Norbrook	Norbrook	dataset 4	0				1	IM	cow	1	adult	0	329	0	healthy	0	meat	LIM	1.08333
168.67	0	3.09		DY5847-5		Alamycin LA 90158	3	Norbrook	Norbrook	dataset 4	0				1	IM	cow	1	adult	0	329	0	healthy	0	meat	LIM	1.08333
169	0	4.84		DY5847-5		Alamycin LA 90158	3	Norbrook	Norbrook	dataset 4	0				1	IM	cow	1	adult	0	329	0	healthy	0	meat	LIM	1.08333
169.5	0	4.12		DY5847-5		Alamycin LA 90158	3	Norbrook	Norbrook	dataset 4	0				1	IM	cow	1	adult	0	329	0	healthy	0	meat	LIM	1.08333
170	0	6.14		DY5847-5		Alamycin LA 90158	3	Norbrook	Norbrook	dataset 4	0				1	IM	cow	1	adult	0	329	0	healthy	0	meat	LIM	1.08333
171	0	4.14		DY5847-5		Alamycin LA 90158	3	Norbrook	Norbrook	dataset 4	0				1	IM	cow	1	adult	0	329	0	healthy	0	meat	LIM	1.08333
172	0	6.52		DY5847-5		Alamycin LA 90158	3	Norbrook	Norbrook	dataset 4	0				1	IM	cow	1	adult	0	329	0	healthy	0	meat	LIM	1.08333
174	0	6.03		DY5847-5		Alamycin LA 90158	3	Norbrook	Norbrook	dataset 4	0				1	IM	cow	1	adult	0	329	0	healthy	0	meat	LIM	1.08333
176	0	4.94		DY5847-5		Alamycin LA 90158	3	Norbrook	Norbrook	dataset 4	0				1	IM	cow	1	adult	0	329	0	healthy	0	meat	LIM	1.08333
180	0	4.9		DY5847-5		Alamycin LA 90158	3	Norbrook	Norbrook	dataset 4	0				1	IM	cow	1	adult	0	329	0	healthy	0	meat	LIM	1.08333
192	0	2.33		DY5847-5		Alamycin LA 90158	3	Norbrook	Norbrook	dataset 4	0				1	IM	cow	1	adult	0	329	0	healthy	0	meat	LIM	1.08333
216	0	0.852		DY5847-5		Alamycin LA 90158	3	Norbrook	Norbrook	dataset 4	0				1	IM	cow	1	adult	0	329	0	healthy	0	meat	LIM	1.08333
240	0	0.308		DY5847-5		Alamycin LA 90158	3	Norbrook	Norbrook	dataset 4	0				1	IM	cow	1	adult	0	329	0	healthy	0	meat	LIM	1.08333
0	0	0	1	DY6184-4		Alamycin LA 60124	3	Norbrook	Norbrook	dataset 4	0		20059.7	20059.7	0	IM	cow	1	adult	0	335	0	healthy	0	meat	AA	0.916667
0.33	0	3.51		DY6184-4		Alamycin LA 60124	3	Norbrook	Norbrook	dataset 4	0				0	IM	cow	1	adult	0	335	0	healthy	0	meat	AA	0.916667
0.67	0	4.53		DY6184-4		Alamycin LA 60124	3	Norbrook	Norbrook	dataset 4	0				0	IM	cow	1	adult	0	335	0	healthy	0	meat	AA	0.916667
1	0	4.34		DY6184-4		Alamycin LA 60124	3	Norbrook	Norbrook	dataset 4	0				0	IM	cow	1	adult	0	335	0	healthy	0	meat	AA	0.916667
1.5	0	4.87		DY6184-4		Alamycin LA 60124	3	Norbrook	Norbrook	dataset 4	0				0	IM	cow	1	adult	0	335	0	healthy	0	meat	AA	0.916667
2	0	5.01		DY6184-4		Alamycin LA 60124	3	Norbrook	Norbrook	dataset 4	0				0	IM	cow	1	adult	0	335	0	healthy	0	meat	AA	0.916667
3	0	5.98		DY6184-4		Alamycin LA 60124	3	Norbrook	Norbrook	dataset 4	0				0	IM	cow	1	adult	0	335	0	healthy	0	meat	AA	0.916667
4	0	5.51		DY6184-4		Alamycin LA 60124	3	Norbrook	Norbrook	dataset 4	0				0	IM	cow	1	adult	0	335	0	healthy	0	meat	AA	0.916667
6	0	6.28		DY6184-4		Alamycin LA 60124	3	Norbrook	Norbrook	dataset 4	0				0	IM	cow	1	adult	0	335	0	healthy	0	meat	AA	0.916667
8	0	5.68		DY6184-4		Alamycin LA 60124	3	Norbrook	Norbrook	dataset 4	0				0	IM	cow	1	adult	0	335	0	healthy	0	meat	AA	0.916667
12	0	4.81		DY6184-4		Alamycin LA 60124	3	Norbrook	Norbrook	dataset 4	0				0	IM	cow	1	adult	0	335	0	healthy	0	meat	AA	0.916667
24	0	2.89		DY6184-4		Alamycin LA 60124	3	Norbrook	Norbrook	dataset 4	0				0	IM	cow	1	adult	0	335	0	healthy	0	meat	AA	0.916667
48	0	0.826		DY6184-4		Alamycin LA 60124	3	Norbrook	Norbrook	dataset 4	0				0	IM	cow	1	adult	0	335	0	healthy	0	meat	AA	0.916667
72	0	0.212		DY6184-4		Alamycin LA 60124	3	Norbrook	Norbrook	dataset 4	0				0	IM	cow	1	adult	0	335	0	healthy	0	meat	AA	0.916667
168	0	0	1	DY6184-4		Alamycin LA 90158	3	Norbrook	Norbrook	dataset 4	0		20059.7	20059.7	1	IM	cow	1	adult	0	335	0	healthy	0	meat	AA	0.916667
168.33	0	3.87		DY6184-4		Alamycin LA 90158	3	Norbrook	Norbrook	dataset 4	0				1	IM	cow	1	adult	0	335	0	healthy	0	meat	AA	0.916667
168.67	0	6.77		DY6184-4		Alamycin LA 90158	3	Norbrook	Norbrook	dataset 4	0				1	IM	cow	1	adult	0	335	0	healthy	0	meat	AA	0.916667
169	0	5.59		DY6184-4		Alamycin LA 90158	3	Norbrook	Norbrook	dataset 4	0				1	IM	cow	1	adult	0	335	0	healthy	0	meat	AA	0.916667
169.5	0	6.19		DY6184-4		Alamycin LA 90158	3	Norbrook	Norbrook	dataset 4	0				1	IM	cow	1	adult	0	335	0	healthy	0	meat	AA	0.916667
170	0	8.67		DY6184-4		Alamycin LA 90158	3	Norbrook	Norbrook	dataset 4	0				1	IM	cow	1	adult	0	335	0	healthy	0	meat	AA	0.916667
171	0	8.11		DY6184-4		Alamycin LA 90158	3	Norbrook	Norbrook	dataset 4	0				1	IM	cow	1	adult	0	335	0	healthy	0	meat	AA	0.916667
172	0	6.69		DY6184-4		Alamycin LA 90158	3	Norbrook	Norbrook	dataset 4	0				1	IM	cow	1	adult	0	335	0	healthy	0	meat	AA	0.916667
174	0	2.48		DY6184-4		Alamycin LA 90158	3	Norbrook	Norbrook	dataset 4	0				1	IM	cow	1	adult	0	335	0	healthy	0	meat	AA	0.916667
176	0	5.47		DY6184-4		Alamycin LA 90158	3	Norbrook	Norbrook	dataset 4	0				1	IM	cow	1	adult	0	335	0	healthy	0	meat	AA	0.916667
180	0	4.5		DY6184-4		Alamycin LA 90158	3	Norbrook	Norbrook	dataset 4	0				1	IM	cow	1	adult	0	335	0	healthy	0	meat	AA	0.916667
192	0	2.57		DY6184-4		Alamycin LA 90158	3	Norbrook	Norbrook	dataset 4	0				1	IM	cow	1	adult	0	335	0	healthy	0	meat	AA	0.916667
216	0	0.797		DY6184-4		Alamycin LA 90158	3	Norbrook	Norbrook	dataset 4	0				1	IM	cow	1	adult	0	335	0	healthy	0	meat	AA	0.916667
240	0	0.352		DY6184-4		Alamycin LA 90158	3	Norbrook	Norbrook	dataset 4	0				1	IM	cow	1	adult	0	335	0	healthy	0	meat	AA	0.916667
0	0	0	1	DY0065-3		Alamycin LA 90158	3	Norbrook	Norbrook	dataset 4	0		20100.5	20100.5	0	IM	cow	1	adult	0	398	0	healthy	0	meat	LIM	1.33333
0.33	0	4.05		DY0065-3		Alamycin LA 90158	3	Norbrook	Norbrook	dataset 4	0				0	IM	cow	1	adult	0	398	0	healthy	0	meat	LIM	1.33333
0.67	0	4.95		DY0065-3		Alamycin LA 90158	3	Norbrook	Norbrook	dataset 4	0				0	IM	cow	1	adult	0	398	0	healthy	0	meat	LIM	1.33333
1	0	6.33		DY0065-3		Alamycin LA 90158	3	Norbrook	Norbrook	dataset 4	0				0	IM	cow	1	adult	0	398	0	healthy	0	meat	LIM	1.33333
1.5	0	6.48		DY0065-3		Alamycin LA 90158	3	Norbrook	Norbrook	dataset 4	0				0	IM	cow	1	adult	0	398	0	healthy	0	meat	LIM	1.33333
2	0	7.18		DY0065-3		Alamycin LA 90158	3	Norbrook	Norbrook	dataset 4	0				0	IM	cow	1	adult	0	398	0	healthy	0	meat	LIM	1.33333
3	0	7.96		DY0065-3		Alamycin LA 90158	3	Norbrook	Norbrook	dataset 4	0				0	IM	cow	1	adult	0	398	0	healthy	0	meat	LIM	1.33333
4	0	9.55		DY0065-3		Alamycin LA 90158	3	Norbrook	Norbrook	dataset 4	0				0	IM	cow	1	adult	0	398	0	healthy	0	meat	LIM	1.33333
6	0	9.4		DY0065-3		Alamycin LA 90158	3	Norbrook	Norbrook	dataset 4	0				0	IM	cow	1	adult	0	398	0	healthy	0	meat	LIM	1.33333
8	0	9.23		DY0065-3		Alamycin LA 90158	3	Norbrook	Norbrook	dataset 4	0				0	IM	cow	1	adult	0	398	0	healthy	0	meat	LIM	1.33333
12	0	7.82		DY0065-3		Alamycin LA 90158	3	Norbrook	Norbrook	dataset 4	0				0	IM	cow	1	adult	0	398	0	healthy	0	meat	LIM	1.33333
24	0	4.49		DY0065-3		Alamycin LA 90158	3	Norbrook	Norbrook	dataset 4	0				0	IM	cow	1	adult	0	398	0	healthy	0	meat	LIM	1.33333
48	0	1.31		DY0065-3		Alamycin LA 90158	3	Norbrook	Norbrook	dataset 4	0				0	IM	cow	1	adult	0	398	0	healthy	0	meat	LIM	1.33333
72	0	0.311		DY0065-3		Alamycin LA 90158	3	Norbrook	Norbrook	dataset 4	0				0	IM	cow	1	adult	0	398	0	healthy	0	meat	LIM	1.33333
168	0	0	1	DY0065-3		Alamycin LA 60124	3	Norbrook	Norbrook	dataset 4	0		20000	20000	1	IM	cow	1	adult	0	395	0	healthy	0	meat	LIM	1.33333
168.33	0	3.95		DY0065-3		Alamycin LA 60124	3	Norbrook	Norbrook	dataset 4	0				1	IM	cow	1	adult	0	395	0	healthy	0	meat	LIM	1.33333
168.67	0	5.21		DY0065-3		Alamycin LA 60124	3	Norbrook	Norbrook	dataset 4	0				1	IM	cow	1	adult	0	395	0	healthy	0	meat	LIM	1.33333
169	0	5.77		DY0065-3		Alamycin LA 60124	3	Norbrook	Norbrook	dataset 4	0				1	IM	cow	1	adult	0	395	0	healthy	0	meat	LIM	1.33333
169.5	0	4.97		DY0065-3		Alamycin LA 60124	3	Norbrook	Norbrook	dataset 4	0				1	IM	cow	1	adult	0	395	0	healthy	0	meat	LIM	1.33333
170	0	7.15		DY0065-3		Alamycin LA 60124	3	Norbrook	Norbrook	dataset 4	0				1	IM	cow	1	adult	0	395	0	healthy	0	meat	LIM	1.33333
171	0	4.93		DY0065-3		Alamycin LA 60124	3	Norbrook	Norbrook	dataset 4	0				1	IM	cow	1	adult	0	395	0	healthy	0	meat	LIM	1.33333
172	0	7.14		DY0065-3		Alamycin LA 60124	3	Norbrook	Norbrook	dataset 4	0				1	IM	cow	1	adult	0	395	0	healthy	0	meat	LIM	1.33333
174	0	8.21		DY0065-3		Alamycin LA 60124	3	Norbrook	Norbrook	dataset 4	0				1	IM	cow	1	adult	0	395	0	healthy	0	meat	LIM	1.33333
176	0	6.53		DY0065-3		Alamycin LA 60124	3	Norbrook	Norbrook	dataset 4	0				1	IM	cow	1	adult	0	395	0	healthy	0	meat	LIM	1.33333
180	0	6.18		DY0065-3		Alamycin LA 60124	3	Norbrook	Norbrook	dataset 4	0				1	IM	cow	1	adult	0	395	0	healthy	0	meat	LIM	1.33333
192	0	3.37		DY0065-3		Alamycin LA 60124	3	Norbrook	Norbrook	dataset 4	0				1	IM	cow	1	adult	0	395	0	healthy	0	meat	LIM	1.33333
216	0	1.2		DY0065-3		Alamycin LA 60124	3	Norbrook	Norbrook	dataset 4	0				1	IM	cow	1	adult	0	395	0	healthy	0	meat	LIM	1.33333
240	0	0.621		DY0065-3		Alamycin LA 60124	3	Norbrook	Norbrook	dataset 4	0				1	IM	cow	1	adult	0	395	0	healthy	0	meat	LIM	1.33333
0	0	0	1	DY0512-2		Alamycin LA 90158	3	Norbrook	Norbrook	dataset 4	0		20059.7	20059.7	0	IM	cow	1	adult	0	335	0	healthy	0	meat	AA	0.916667
0.33	0	3.33		DY0512-2		Alamycin LA 90158	3	Norbrook	Norbrook	dataset 4	0				0	IM	cow	1	adult	0	335	0	healthy	0	meat	AA	0.916667
0.67	0	3.18		DY0512-2		Alamycin LA 90158	3	Norbrook	Norbrook	dataset 4	0				0	IM	cow	1	adult	0	335	0	healthy	0	meat	AA	0.916667
1	0	6.07		DY0512-2		Alamycin LA 90158	3	Norbrook	Norbrook	dataset 4	0				0	IM	cow	1	adult	0	335	0	healthy	0	meat	AA	0.916667
1.5	0	4.38		DY0512-2		Alamycin LA 90158	3	Norbrook	Norbrook	dataset 4	0				0	IM	cow	1	adult	0	335	0	healthy	0	meat	AA	0.916667
2	0	5.19		DY0512-2		Alamycin LA 90158	3	Norbrook	Norbrook	dataset 4	0				0	IM	cow	1	adult	0	335	0	healthy	0	meat	AA	0.916667
3	0	5.82		DY0512-2		Alamycin LA 90158	3	Norbrook	Norbrook	dataset 4	0				0	IM	cow	1	adult	0	335	0	healthy	0	meat	AA	0.916667
4	0	6.31		DY0512-2		Alamycin LA 90158	3	Norbrook	Norbrook	dataset 4	0				0	IM	cow	1	adult	0	335	0	healthy	0	meat	AA	0.916667
6	0	6.16		DY0512-2		Alamycin LA 90158	3	Norbrook	Norbrook	dataset 4	0				0	IM	cow	1	adult	0	335	0	healthy	0	meat	AA	0.916667
8	0	5.66		DY0512-2		Alamycin LA 90158	3	Norbrook	Norbrook	dataset 4	0				0	IM	cow	1	adult	0	335	0	healthy	0	meat	AA	0.916667
12	0	5.02		DY0512-2		Alamycin LA 90158	3	Norbrook	Norbrook	dataset 4	0				0	IM	cow	1	adult	0	335	0	healthy	0	meat	AA	0.916667
24	0	2.8		DY0512-2		Alamycin LA 90158	3	Norbrook	Norbrook	dataset 4	0				0	IM	cow	1	adult	0	335	0	healthy	0	meat	AA	0.916667
48	0	0.758		DY0512-2		Alamycin LA 90158	3	Norbrook	Norbrook	dataset 4	0				0	IM	cow	1	adult	0	335	0	healthy	0	meat	AA	0.916667
72	0	0.321		DY0512-2		Alamycin LA 90158	3	Norbrook	Norbrook	dataset 4	0				0	IM	cow	1	adult	0	335	0	healthy	0	meat	AA	0.916667
168	0	0	1	DY0512-2		Alamycin LA 60124	3	Norbrook	Norbrook	dataset 4	0		20058	20058	1	IM	cow	1	adult	0	345	0	healthy	0	meat	AA	0.916667
168.33	0	4.5		DY0512-2		Alamycin LA 60124	3	Norbrook	Norbrook	dataset 4	0				1	IM	cow	1	adult	0	345	0	healthy	0	meat	AA	0.916667
168.67	0	6.11		DY0512-2		Alamycin LA 60124	3	Norbrook	Norbrook	dataset 4	0				1	IM	cow	1	adult	0	345	0	healthy	0	meat	AA	0.916667
169	0	7.46		DY0512-2		Alamycin LA 60124	3	Norbrook	Norbrook	dataset 4	0				1	IM	cow	1	adult	0	345	0	healthy	0	meat	AA	0.916667
169.5	0	5.38		DY0512-2		Alamycin LA 60124	3	Norbrook	Norbrook	dataset 4	0				1	IM	cow	1	adult	0	345	0	healthy	0	meat	AA	0.916667
170	0	5.52		DY0512-2		Alamycin LA 60124	3	Norbrook	Norbrook	dataset 4	0				1	IM	cow	1	adult	0	345	0	healthy	0	meat	AA	0.916667
171	0	6.65		DY0512-2		Alamycin LA 60124	3	Norbrook	Norbrook	dataset 4	0				1	IM	cow	1	adult	0	345	0	healthy	0	meat	AA	0.916667
172	0	7.49		DY0512-2		Alamycin LA 60124	3	Norbrook	Norbrook	dataset 4	0				1	IM	cow	1	adult	0	345	0	healthy	0	meat	AA	0.916667
174	0	5.99		DY0512-2		Alamycin LA 60124	3	Norbrook	Norbrook	dataset 4	0				1	IM	cow	1	adult	0	345	0	healthy	0	meat	AA	0.916667
176	0	5.45		DY0512-2		Alamycin LA 60124	3	Norbrook	Norbrook	dataset 4	0				1	IM	cow	1	adult	0	345	0	healthy	0	meat	AA	0.916667
180	0	4.31		DY0512-2		Alamycin LA 60124	3	Norbrook	Norbrook	dataset 4	0				1	IM	cow	1	adult	0	345	0	healthy	0	meat	AA	0.916667
192	0	2.1		DY0512-2		Alamycin LA 60124	3	Norbrook	Norbrook	dataset 4	0				1	IM	cow	1	adult	0	345	0	healthy	0	meat	AA	0.916667
216	0	0.885		DY0512-2		Alamycin LA 60124	3	Norbrook	Norbrook	dataset 4	0				1	IM	cow	1	adult	0	345	0	healthy	0	meat	AA	0.916667
240	0	0.353		DY0512-2		Alamycin LA 60124	3	Norbrook	Norbrook	dataset 4	0				1	IM	cow	1	adult	0	345	0	healthy	0	meat	AA	0.916667
0	0	0	1	DY2447-4		Alamycin LA 90158	3	Norbrook	Norbrook	dataset 4	0		20000	20000	0	IM	cow	1	adult	0	340	0	healthy	0	meat	HER	0.833333
0.33	0	4.69		DY2447-4		Alamycin LA 90158	3	Norbrook	Norbrook	dataset 4	0				0	IM	cow	1	adult	0	340	0	healthy	0	meat	HER	0.833333
0.67	0	5.81		DY2447-4		Alamycin LA 90158	3	Norbrook	Norbrook	dataset 4	0				0	IM	cow	1	adult	0	340	0	healthy	0	meat	HER	0.833333
1	0	6.72		DY2447-4		Alamycin LA 90158	3	Norbrook	Norbrook	dataset 4	0				0	IM	cow	1	adult	0	340	0	healthy	0	meat	HER	0.833333
1.5	0	5.44		DY2447-4		Alamycin LA 90158	3	Norbrook	Norbrook	dataset 4	0				0	IM	cow	1	adult	0	340	0	healthy	0	meat	HER	0.833333
2	0	6.22		DY2447-4		Alamycin LA 90158	3	Norbrook	Norbrook	dataset 4	0				0	IM	cow	1	adult	0	340	0	healthy	0	meat	HER	0.833333
3	0	7.26		DY2447-4		Alamycin LA 90158	3	Norbrook	Norbrook	dataset 4	0				0	IM	cow	1	adult	0	340	0	healthy	0	meat	HER	0.833333
4	0	6.74		DY2447-4		Alamycin LA 90158	3	Norbrook	Norbrook	dataset 4	0				0	IM	cow	1	adult	0	340	0	healthy	0	meat	HER	0.833333
6	0	6.16		DY2447-4		Alamycin LA 90158	3	Norbrook	Norbrook	dataset 4	0				0	IM	cow	1	adult	0	340	0	healthy	0	meat	HER	0.833333
8	0	6.61		DY2447-4		Alamycin LA 90158	3	Norbrook	Norbrook	dataset 4	0				0	IM	cow	1	adult	0	340	0	healthy	0	meat	HER	0.833333
12	0	5.34		DY2447-4		Alamycin LA 90158	3	Norbrook	Norbrook	dataset 4	0				0	IM	cow	1	adult	0	340	0	healthy	0	meat	HER	0.833333
24	0	2.8		DY2447-4		Alamycin LA 90158	3	Norbrook	Norbrook	dataset 4	0				0	IM	cow	1	adult	0	340	0	healthy	0	meat	HER	0.833333
48	0	0.87		DY2447-4		Alamycin LA 90158	3	Norbrook	Norbrook	dataset 4	0				0	IM	cow	1	adult	0	340	0	healthy	0	meat	HER	0.833333
72	0	0.316		DY2447-4		Alamycin LA 90158	3	Norbrook	Norbrook	dataset 4	0				0	IM	cow	1	adult	0	340	0	healthy	0	meat	HER	0.833333
168	0	0	1	DY2447-4		Alamycin LA 60124	3	Norbrook	Norbrook	dataset 4	0		20000	20000	1	IM	cow	1	adult	0	350	0	healthy	0	meat	HER	0.833333
168.33	0	1.82		DY2447-4		Alamycin LA 60124	3	Norbrook	Norbrook	dataset 4	0				1	IM	cow	1	adult	0	350	0	healthy	0	meat	HER	0.833333
168.67	0	3.16		DY2447-4		Alamycin LA 60124	3	Norbrook	Norbrook	dataset 4	0				1	IM	cow	1	adult	0	350	0	healthy	0	meat	HER	0.833333
169	0	3.58		DY2447-4		Alamycin LA 60124	3	Norbrook	Norbrook	dataset 4	0				1	IM	cow	1	adult	0	350	0	healthy	0	meat	HER	0.833333
169.5	0	4.82		DY2447-4		Alamycin LA 60124	3	Norbrook	Norbrook	dataset 4	0				1	IM	cow	1	adult	0	350	0	healthy	0	meat	HER	0.833333
170	0	7.25		DY2447-4		Alamycin LA 60124	3	Norbrook	Norbrook	dataset 4	0				1	IM	cow	1	adult	0	350	0	healthy	0	meat	HER	0.833333
171	0	5.86		DY2447-4		Alamycin LA 60124	3	Norbrook	Norbrook	dataset 4	0				1	IM	cow	1	adult	0	350	0	healthy	0	meat	HER	0.833333
172	0	9.57		DY2447-4		Alamycin LA 60124	3	Norbrook	Norbrook	dataset 4	0				1	IM	cow	1	adult	0	350	0	healthy	0	meat	HER	0.833333
174	0	5.22		DY2447-4		Alamycin LA 60124	3	Norbrook	Norbrook	dataset 4	0				1	IM	cow	1	adult	0	350	0	healthy	0	meat	HER	0.833333
176	0	5.41		DY2447-4		Alamycin LA 60124	3	Norbrook	Norbrook	dataset 4	0				1	IM	cow	1	adult	0	350	0	healthy	0	meat	HER	0.833333
180	0	3.66		DY2447-4		Alamycin LA 60124	3	Norbrook	Norbrook	dataset 4	0				1	IM	cow	1	adult	0	350	0	healthy	0	meat	HER	0.833333
192	0	1.9		DY2447-4		Alamycin LA 60124	3	Norbrook	Norbrook	dataset 4	0				1	IM	cow	1	adult	0	350	0	healthy	0	meat	HER	0.833333
216	0	0.803		DY2447-4		Alamycin LA 60124	3	Norbrook	Norbrook	dataset 4	0				1	IM	cow	1	adult	0	350	0	healthy	0	meat	HER	0.833333
240	0	0.447		DY2447-4		Alamycin LA 60124	3	Norbrook	Norbrook	dataset 4	0				1	IM	cow	1	adult	0	350	0	healthy	0	meat	HER	0.833333
0	0	0	1	DY2449-6		Alamycin LA 90158	3	Norbrook	Norbrook	dataset 4	0		20312.5	20312.5	0	IM	cow	1	adult	0	256	0	healthy	0	milk	FR	0.583333
0.33	0	4.18		DY2449-6		Alamycin LA 90158	3	Norbrook	Norbrook	dataset 4	0				0	IM	cow	1	adult	0	256	0	healthy	0	milk	FR	0.583333
0.67	0	4.73		DY2449-6		Alamycin LA 90158	3	Norbrook	Norbrook	dataset 4	0				0	IM	cow	1	adult	0	256	0	healthy	0	milk	FR	0.583333
1	0	4.47		DY2449-6		Alamycin LA 90158	3	Norbrook	Norbrook	dataset 4	0				0	IM	cow	1	adult	0	256	0	healthy	0	milk	FR	0.583333
1.5	0	6.03		DY2449-6		Alamycin LA 90158	3	Norbrook	Norbrook	dataset 4	0				0	IM	cow	1	adult	0	256	0	healthy	0	milk	FR	0.583333
2	0	5.25		DY2449-6		Alamycin LA 90158	3	Norbrook	Norbrook	dataset 4	0				0	IM	cow	1	adult	0	256	0	healthy	0	milk	FR	0.583333
3	0	6.82		DY2449-6		Alamycin LA 90158	3	Norbrook	Norbrook	dataset 4	0				0	IM	cow	1	adult	0	256	0	healthy	0	milk	FR	0.583333
4	0	4.83		DY2449-6		Alamycin LA 90158	3	Norbrook	Norbrook	dataset 4	0				0	IM	cow	1	adult	0	256	0	healthy	0	milk	FR	0.583333
6	0	5.69		DY2449-6		Alamycin LA 90158	3	Norbrook	Norbrook	dataset 4	0				0	IM	cow	1	adult	0	256	0	healthy	0	milk	FR	0.583333
8	0	5.31		DY2449-6		Alamycin LA 90158	3	Norbrook	Norbrook	dataset 4	0				0	IM	cow	1	adult	0	256	0	healthy	0	milk	FR	0.583333
12	0	3.81		DY2449-6		Alamycin LA 90158	3	Norbrook	Norbrook	dataset 4	0				0	IM	cow	1	adult	0	256	0	healthy	0	milk	FR	0.583333
24	0	2.36		DY2449-6		Alamycin LA 90158	3	Norbrook	Norbrook	dataset 4	0				0	IM	cow	1	adult	0	256	0	healthy	0	milk	FR	0.583333
48	0	0.542		DY2449-6		Alamycin LA 90158	3	Norbrook	Norbrook	dataset 4	0				0	IM	cow	1	adult	0	256	0	healthy	0	milk	FR	0.583333
72	0	0.268		DY2449-6		Alamycin LA 90158	3	Norbrook	Norbrook	dataset 4	0				0	IM	cow	1	adult	0	256	0	healthy	0	milk	FR	0.583333
168	0	0	1	DY2449-6		Alamycin LA 60124	3	Norbrook	Norbrook	dataset 4	0		20000	20000	1	IM	cow	1	adult	0	270	0	healthy	0	milk	FR	0.583333
168.33	0	5.08		DY2449-6		Alamycin LA 60124	3	Norbrook	Norbrook	dataset 4	0				1	IM	cow	1	adult	0	270	0	healthy	0	milk	FR	0.583333
168.67	0	7.1		DY2449-6		Alamycin LA 60124	3	Norbrook	Norbrook	dataset 4	0				1	IM	cow	1	adult	0	270	0	healthy	0	milk	FR	0.583333
169	0	6.85		DY2449-6		Alamycin LA 60124	3	Norbrook	Norbrook	dataset 4	0				1	IM	cow	1	adult	0	270	0	healthy	0	milk	FR	0.583333
169.5	0	6.82		DY2449-6		Alamycin LA 60124	3	Norbrook	Norbrook	dataset 4	0				1	IM	cow	1	adult	0	270	0	healthy	0	milk	FR	0.583333
170	0	5.38		DY2449-6		Alamycin LA 60124	3	Norbrook	Norbrook	dataset 4	0				1	IM	cow	1	adult	0	270	0	healthy	0	milk	FR	0.583333
171	0	7.02		DY2449-6		Alamycin LA 60124	3	Norbrook	Norbrook	dataset 4	0				1	IM	cow	1	adult	0	270	0	healthy	0	milk	FR	0.583333
172	0	6.49		DY2449-6		Alamycin LA 60124	3	Norbrook	Norbrook	dataset 4	0				1	IM	cow	1	adult	0	270	0	healthy	0	milk	FR	0.583333
174	0	5.92		DY2449-6		Alamycin LA 60124	3	Norbrook	Norbrook	dataset 4	0				1	IM	cow	1	adult	0	270	0	healthy	0	milk	FR	0.583333
176	0	5.61		DY2449-6		Alamycin LA 60124	3	Norbrook	Norbrook	dataset 4	0				1	IM	cow	1	adult	0	270	0	healthy	0	milk	FR	0.583333
180	0	4.31		DY2449-6		Alamycin LA 60124	3	Norbrook	Norbrook	dataset 4	0				1	IM	cow	1	adult	0	270	0	healthy	0	milk	FR	0.583333
192	0	1.75		DY2449-6		Alamycin LA 60124	3	Norbrook	Norbrook	dataset 4	0				1	IM	cow	1	adult	0	270	0	healthy	0	milk	FR	0.583333
216	0	0.554		DY2449-6		Alamycin LA 60124	3	Norbrook	Norbrook	dataset 4	0				1	IM	cow	1	adult	0	270	0	healthy	0	milk	FR	0.583333
240	0	0.282		DY2449-6		Alamycin LA 60124	3	Norbrook	Norbrook	dataset 4	0				1	IM	cow	1	adult	0	270	0	healthy	0	milk	FR	0.583333
0	0	0	1	DY2643-2		Alamycin LA 90158	3	Norbrook	Norbrook	dataset 4	0		20000	20000	0	IM	cow	1	adult	0	380	0	healthy	0	meat	AA	1.08333
0.33	0	3.27		DY2643-2		Alamycin LA 90158	3	Norbrook	Norbrook	dataset 4	0				0	IM	cow	1	adult	0	380	0	healthy	0	meat	AA	1.08333
0.67	0	4.71		DY2643-2		Alamycin LA 90158	3	Norbrook	Norbrook	dataset 4	0				0	IM	cow	1	adult	0	380	0	healthy	0	meat	AA	1.08333
1	0	4.86		DY2643-2		Alamycin LA 90158	3	Norbrook	Norbrook	dataset 4	0				0	IM	cow	1	adult	0	380	0	healthy	0	meat	AA	1.08333
1.5	0	4.95		DY2643-2		Alamycin LA 90158	3	Norbrook	Norbrook	dataset 4	0				0	IM	cow	1	adult	0	380	0	healthy	0	meat	AA	1.08333
2	0	6.43		DY2643-2		Alamycin LA 90158	3	Norbrook	Norbrook	dataset 4	0				0	IM	cow	1	adult	0	380	0	healthy	0	meat	AA	1.08333
3	0	6.74		DY2643-2		Alamycin LA 90158	3	Norbrook	Norbrook	dataset 4	0				0	IM	cow	1	adult	0	380	0	healthy	0	meat	AA	1.08333
4	0	7.78		DY2643-2		Alamycin LA 90158	3	Norbrook	Norbrook	dataset 4	0				0	IM	cow	1	adult	0	380	0	healthy	0	meat	AA	1.08333
6	0	8.23		DY2643-2		Alamycin LA 90158	3	Norbrook	Norbrook	dataset 4	0				0	IM	cow	1	adult	0	380	0	healthy	0	meat	AA	1.08333
8	0	8.39		DY2643-2		Alamycin LA 90158	3	Norbrook	Norbrook	dataset 4	0				0	IM	cow	1	adult	0	380	0	healthy	0	meat	AA	1.08333
12	0	6.29		DY2643-2		Alamycin LA 90158	3	Norbrook	Norbrook	dataset 4	0				0	IM	cow	1	adult	0	380	0	healthy	0	meat	AA	1.08333
24	0	4.48		DY2643-2		Alamycin LA 90158	3	Norbrook	Norbrook	dataset 4	0				0	IM	cow	1	adult	0	380	0	healthy	0	meat	AA	1.08333
48	0	1.36		DY2643-2		Alamycin LA 90158	3	Norbrook	Norbrook	dataset 4	0				0	IM	cow	1	adult	0	380	0	healthy	0	meat	AA	1.08333
72	0	0.441		DY2643-2		Alamycin LA 90158	3	Norbrook	Norbrook	dataset 4	0				0	IM	cow	1	adult	0	380	0	healthy	0	meat	AA	1.08333
168	0	0	1	DY2643-2		Alamycin LA 60124	3	Norbrook	Norbrook	dataset 4	0		20052.1	20052.1	1	IM	cow	1	adult	0	384	0	healthy	0	meat	AA	1.08333
168.33	0	3.18		DY2643-2		Alamycin LA 60124	3	Norbrook	Norbrook	dataset 4	0				1	IM	cow	1	adult	0	384	0	healthy	0	meat	AA	1.08333
168.67	0	3.62		DY2643-2		Alamycin LA 60124	3	Norbrook	Norbrook	dataset 4	0				1	IM	cow	1	adult	0	384	0	healthy	0	meat	AA	1.08333
169	0	5.43		DY2643-2		Alamycin LA 60124	3	Norbrook	Norbrook	dataset 4	0				1	IM	cow	1	adult	0	384	0	healthy	0	meat	AA	1.08333
169.5	0	9.67		DY2643-2		Alamycin LA 60124	3	Norbrook	Norbrook	dataset 4	0				1	IM	cow	1	adult	0	384	0	healthy	0	meat	AA	1.08333
170	0	7.05		DY2643-2		Alamycin LA 60124	3	Norbrook	Norbrook	dataset 4	0				1	IM	cow	1	adult	0	384	0	healthy	0	meat	AA	1.08333
171	0	7.37		DY2643-2		Alamycin LA 60124	3	Norbrook	Norbrook	dataset 4	0				1	IM	cow	1	adult	0	384	0	healthy	0	meat	AA	1.08333
172	0	7.7		DY2643-2		Alamycin LA 60124	3	Norbrook	Norbrook	dataset 4	0				1	IM	cow	1	adult	0	384	0	healthy	0	meat	AA	1.08333
174	0	7.46		DY2643-2		Alamycin LA 60124	3	Norbrook	Norbrook	dataset 4	0				1	IM	cow	1	adult	0	384	0	healthy	0	meat	AA	1.08333
176	0	6.35		DY2643-2		Alamycin LA 60124	3	Norbrook	Norbrook	dataset 4	0				1	IM	cow	1	adult	0	384	0	healthy	0	meat	AA	1.08333
180	0	6.52		DY2643-2		Alamycin LA 60124	3	Norbrook	Norbrook	dataset 4	0				1	IM	cow	1	adult	0	384	0	healthy	0	meat	AA	1.08333
192	0	4.29		DY2643-2		Alamycin LA 60124	3	Norbrook	Norbrook	dataset 4	0				1	IM	cow	1	adult	0	384	0	healthy	0	meat	AA	1.08333
216	0	1.62		DY2643-2		Alamycin LA 60124	3	Norbrook	Norbrook	dataset 4	0				1	IM	cow	1	adult	0	384	0	healthy	0	meat	AA	1.08333
240	0	0.609		DY2643-2		Alamycin LA 60124	3	Norbrook	Norbrook	dataset 4	0				1	IM	cow	1	adult	0	384	0	healthy	0	meat	AA	1.08333
0	0	0	1	DY4030-1		Alamycin LA 90158	3	Norbrook	Norbrook	dataset 4	0		20061.5	20061.5	0	IM	cow	1	adult	0	325	0	healthy	0	meat	AA	1
0.33	0	3.86		DY4030-1		Alamycin LA 90158	3	Norbrook	Norbrook	dataset 4	0				0	IM	cow	1	adult	0	325	0	healthy	0	meat	AA	1
0.67	0	4.22		DY4030-1		Alamycin LA 90158	3	Norbrook	Norbrook	dataset 4	0				0	IM	cow	1	adult	0	325	0	healthy	0	meat	AA	1
1	0	4.45		DY4030-1		Alamycin LA 90158	3	Norbrook	Norbrook	dataset 4	0				0	IM	cow	1	adult	0	325	0	healthy	0	meat	AA	1
1.5	0	5.16		DY4030-1		Alamycin LA 90158	3	Norbrook	Norbrook	dataset 4	0				0	IM	cow	1	adult	0	325	0	healthy	0	meat	AA	1
2	0	5.73		DY4030-1		Alamycin LA 90158	3	Norbrook	Norbrook	dataset 4	0				0	IM	cow	1	adult	0	325	0	healthy	0	meat	AA	1
3	0	5.59		DY4030-1		Alamycin LA 90158	3	Norbrook	Norbrook	dataset 4	0				0	IM	cow	1	adult	0	325	0	healthy	0	meat	AA	1
4	0	6.16		DY4030-1		Alamycin LA 90158	3	Norbrook	Norbrook	dataset 4	0				0	IM	cow	1	adult	0	325	0	healthy	0	meat	AA	1
6	0	6.28		DY4030-1		Alamycin LA 90158	3	Norbrook	Norbrook	dataset 4	0				0	IM	cow	1	adult	0	325	0	healthy	0	meat	AA	1
8	0	5.6		DY4030-1		Alamycin LA 90158	3	Norbrook	Norbrook	dataset 4	0				0	IM	cow	1	adult	0	325	0	healthy	0	meat	AA	1
12	0	5.01		DY4030-1		Alamycin LA 90158	3	Norbrook	Norbrook	dataset 4	0				0	IM	cow	1	adult	0	325	0	healthy	0	meat	AA	1
24	0	2.95		DY4030-1		Alamycin LA 90158	3	Norbrook	Norbrook	dataset 4	0				0	IM	cow	1	adult	0	325	0	healthy	0	meat	AA	1
48	0	0.708		DY4030-1		Alamycin LA 90158	3	Norbrook	Norbrook	dataset 4	0				0	IM	cow	1	adult	0	325	0	healthy	0	meat	AA	1
72	0	0.24		DY4030-1		Alamycin LA 90158	3	Norbrook	Norbrook	dataset 4	0				0	IM	cow	1	adult	0	325	0	healthy	0	meat	AA	1
168	0	0	1	DY4030-1		Alamycin LA 60124	3	Norbrook	Norbrook	dataset 4	0		20059.7	20059.7	1	IM	cow	1	adult	0	335	0	healthy	0	meat	AA	1
168.33	0	14.8		DY4030-1		Alamycin LA 60124	3	Norbrook	Norbrook	dataset 4	0				1	IM	cow	1	adult	0	335	0	healthy	0	meat	AA	1
168.67	0	4.74		DY4030-1		Alamycin LA 60124	3	Norbrook	Norbrook	dataset 4	0				1	IM	cow	1	adult	0	335	0	healthy	0	meat	AA	1
169	0	7.23		DY4030-1		Alamycin LA 60124	3	Norbrook	Norbrook	dataset 4	0				1	IM	cow	1	adult	0	335	0	healthy	0	meat	AA	1
169.5	0	6.12		DY4030-1		Alamycin LA 60124	3	Norbrook	Norbrook	dataset 4	0				1	IM	cow	1	adult	0	335	0	healthy	0	meat	AA	1
170	0	6.05		DY4030-1		Alamycin LA 60124	3	Norbrook	Norbrook	dataset 4	0				1	IM	cow	1	adult	0	335	0	healthy	0	meat	AA	1
171	0	6.63		DY4030-1		Alamycin LA 60124	3	Norbrook	Norbrook	dataset 4	0				1	IM	cow	1	adult	0	335	0	healthy	0	meat	AA	1
172	0	6.26		DY4030-1		Alamycin LA 60124	3	Norbrook	Norbrook	dataset 4	0				1	IM	cow	1	adult	0	335	0	healthy	0	meat	AA	1
174	0	5.97		DY4030-1		Alamycin LA 60124	3	Norbrook	Norbrook	dataset 4	0				1	IM	cow	1	adult	0	335	0	healthy	0	meat	AA	1
176	0	4.68		DY4030-1		Alamycin LA 60124	3	Norbrook	Norbrook	dataset 4	0				1	IM	cow	1	adult	0	335	0	healthy	0	meat	AA	1
180	0	4.52		DY4030-1		Alamycin LA 60124	3	Norbrook	Norbrook	dataset 4	0				1	IM	cow	1	adult	0	335	0	healthy	0	meat	AA	1
192	0	2.47		DY4030-1		Alamycin LA 60124	3	Norbrook	Norbrook	dataset 4	0				1	IM	cow	1	adult	0	335	0	healthy	0	meat	AA	1
216	0	1.28		DY4030-1		Alamycin LA 60124	3	Norbrook	Norbrook	dataset 4	0				1	IM	cow	1	adult	0	335	0	healthy	0	meat	AA	1
240	0	0.616		DY4030-1		Alamycin LA 60124	3	Norbrook	Norbrook	dataset 4	0				1	IM	cow	1	adult	0	335	0	healthy	0	meat	AA	1
0	0	0	1	DY4255-4		Alamycin LA 90158	3	Norbrook	Norbrook	dataset 4	0		20281.7	20281.7	0	IM	cow	1	adult	0	355	0	healthy	0	meat	AA	1
0.33	0	4.4		DY4255-4		Alamycin LA 90158	3	Norbrook	Norbrook	dataset 4	0				0	IM	cow	1	adult	0	355	0	healthy	0	meat	AA	1
0.67	0	6.03		DY4255-4		Alamycin LA 90158	3	Norbrook	Norbrook	dataset 4	0				0	IM	cow	1	adult	0	355	0	healthy	0	meat	AA	1
1	0	5.31		DY4255-4		Alamycin LA 90158	3	Norbrook	Norbrook	dataset 4	0				0	IM	cow	1	adult	0	355	0	healthy	0	meat	AA	1
1.5	0	6.91		DY4255-4		Alamycin LA 90158	3	Norbrook	Norbrook	dataset 4	0				0	IM	cow	1	adult	0	355	0	healthy	0	meat	AA	1
2	0	7.29		DY4255-4		Alamycin LA 90158	3	Norbrook	Norbrook	dataset 4	0				0	IM	cow	1	adult	0	355	0	healthy	0	meat	AA	1
3	0	7.93		DY4255-4		Alamycin LA 90158	3	Norbrook	Norbrook	dataset 4	0				0	IM	cow	1	adult	0	355	0	healthy	0	meat	AA	1
4	0	13.7		DY4255-4		Alamycin LA 90158	3	Norbrook	Norbrook	dataset 4	0				0	IM	cow	1	adult	0	355	0	healthy	0	meat	AA	1
6	0	8.02		DY4255-4		Alamycin LA 90158	3	Norbrook	Norbrook	dataset 4	0				0	IM	cow	1	adult	0	355	0	healthy	0	meat	AA	1
8	0	5.92		DY4255-4		Alamycin LA 90158	3	Norbrook	Norbrook	dataset 4	0				0	IM	cow	1	adult	0	355	0	healthy	0	meat	AA	1
12	0	5.15		DY4255-4		Alamycin LA 90158	3	Norbrook	Norbrook	dataset 4	0				0	IM	cow	1	adult	0	355	0	healthy	0	meat	AA	1
24	0	2.62		DY4255-4		Alamycin LA 90158	3	Norbrook	Norbrook	dataset 4	0				0	IM	cow	1	adult	0	355	0	healthy	0	meat	AA	1
48	0	0.595		DY4255-4		Alamycin LA 90158	3	Norbrook	Norbrook	dataset 4	0				0	IM	cow	1	adult	0	355	0	healthy	0	meat	AA	1
72	0	0.191		DY4255-4		Alamycin LA 90158	3	Norbrook	Norbrook	dataset 4	0				0	IM	cow	1	adult	0	355	0	healthy	0	meat	AA	1
168	0	0	1	DY4255-4		Alamycin LA 60124	3	Norbrook	Norbrook	dataset 4	0		20163.5	20163.5	1	IM	cow	1	adult	0	367	0	healthy	0	meat	AA	1
168.33	0	16.8		DY4255-4		Alamycin LA 60124	3	Norbrook	Norbrook	dataset 4	0				1	IM	cow	1	adult	0	367	0	healthy	0	meat	AA	1
168.67	0	7.72		DY4255-4		Alamycin LA 60124	3	Norbrook	Norbrook	dataset 4	0				1	IM	cow	1	adult	0	367	0	healthy	0	meat	AA	1
169	0	15.9		DY4255-4		Alamycin LA 60124	3	Norbrook	Norbrook	dataset 4	0				1	IM	cow	1	adult	0	367	0	healthy	0	meat	AA	1
169.5	0	7.99		DY4255-4		Alamycin LA 60124	3	Norbrook	Norbrook	dataset 4	0				1	IM	cow	1	adult	0	367	0	healthy	0	meat	AA	1
170	0	8.09		DY4255-4		Alamycin LA 60124	3	Norbrook	Norbrook	dataset 4	0				1	IM	cow	1	adult	0	367	0	healthy	0	meat	AA	1
171	0	4.76		DY4255-4		Alamycin LA 60124	3	Norbrook	Norbrook	dataset 4	0				1	IM	cow	1	adult	0	367	0	healthy	0	meat	AA	1
172	0	6.36		DY4255-4		Alamycin LA 60124	3	Norbrook	Norbrook	dataset 4	0				1	IM	cow	1	adult	0	367	0	healthy	0	meat	AA	1
174	0	5.79		DY4255-4		Alamycin LA 60124	3	Norbrook	Norbrook	dataset 4	0				1	IM	cow	1	adult	0	367	0	healthy	0	meat	AA	1
176	0	4.7		DY4255-4		Alamycin LA 60124	3	Norbrook	Norbrook	dataset 4	0				1	IM	cow	1	adult	0	367	0	healthy	0	meat	AA	1
180	0	4.6		DY4255-4		Alamycin LA 60124	3	Norbrook	Norbrook	dataset 4	0				1	IM	cow	1	adult	0	367	0	healthy	0	meat	AA	1
192	0	2.46		DY4255-4		Alamycin LA 60124	3	Norbrook	Norbrook	dataset 4	0				1	IM	cow	1	adult	0	367	0	healthy	0	meat	AA	1
216	0	0.894		DY4255-4		Alamycin LA 60124	3	Norbrook	Norbrook	dataset 4	0				1	IM	cow	1	adult	0	367	0	healthy	0	meat	AA	1
240	0	0.45		DY4255-4		Alamycin LA 60124	3	Norbrook	Norbrook	dataset 4	0				1	IM	cow	1	adult	0	367	0	healthy	0	meat	AA	1
0	0	0	1	DY4259-1		Alamycin LA 90158	3	Norbrook	Norbrook	dataset 4	0		20061.5	20061.5	0	IM	cow	1	adult	0	325	0	healthy	0	meat	LIM	1
0.33	0	3.98		DY4259-1		Alamycin LA 90158	3	Norbrook	Norbrook	dataset 4	0				0	IM	cow	1	adult	0	325	0	healthy	0	meat	LIM	1
0.67	0	5.38		DY4259-1		Alamycin LA 90158	3	Norbrook	Norbrook	dataset 4	0				0	IM	cow	1	adult	0	325	0	healthy	0	meat	LIM	1
1	0	5.5		DY4259-1		Alamycin LA 90158	3	Norbrook	Norbrook	dataset 4	0				0	IM	cow	1	adult	0	325	0	healthy	0	meat	LIM	1
1.5	0	5.01		DY4259-1		Alamycin LA 90158	3	Norbrook	Norbrook	dataset 4	0				0	IM	cow	1	adult	0	325	0	healthy	0	meat	LIM	1
2	0	6.63		DY4259-1		Alamycin LA 90158	3	Norbrook	Norbrook	dataset 4	0				0	IM	cow	1	adult	0	325	0	healthy	0	meat	LIM	1
3	0	5.49		DY4259-1		Alamycin LA 90158	3	Norbrook	Norbrook	dataset 4	0				0	IM	cow	1	adult	0	325	0	healthy	0	meat	LIM	1
4	0	7.13		DY4259-1		Alamycin LA 90158	3	Norbrook	Norbrook	dataset 4	0				0	IM	cow	1	adult	0	325	0	healthy	0	meat	LIM	1
6	0	7.36		DY4259-1		Alamycin LA 90158	3	Norbrook	Norbrook	dataset 4	0				0	IM	cow	1	adult	0	325	0	healthy	0	meat	LIM	1
8	0	7.41		DY4259-1		Alamycin LA 90158	3	Norbrook	Norbrook	dataset 4	0				0	IM	cow	1	adult	0	325	0	healthy	0	meat	LIM	1
12	0	6.86		DY4259-1		Alamycin LA 90158	3	Norbrook	Norbrook	dataset 4	0				0	IM	cow	1	adult	0	325	0	healthy	0	meat	LIM	1
24	0	3.39		DY4259-1		Alamycin LA 90158	3	Norbrook	Norbrook	dataset 4	0				0	IM	cow	1	adult	0	325	0	healthy	0	meat	LIM	1
48	0	0.816		DY4259-1		Alamycin LA 90158	3	Norbrook	Norbrook	dataset 4	0				0	IM	cow	1	adult	0	325	0	healthy	0	meat	LIM	1
72	0	0.233		DY4259-1		Alamycin LA 90158	3	Norbrook	Norbrook	dataset 4	0				0	IM	cow	1	adult	0	325	0	healthy	0	meat	LIM	1
168	0	0	1	DY4259-1		Alamycin LA 60124	3	Norbrook	Norbrook	dataset 4	0		20058.7	20058.7	1	IM	cow	1	adult	0	341	0	healthy	0	meat	LIM	1
168.33	0	6.56		DY4259-1		Alamycin LA 60124	3	Norbrook	Norbrook	dataset 4	0				1	IM	cow	1	adult	0	341	0	healthy	0	meat	LIM	1
168.67	0	8.32		DY4259-1		Alamycin LA 60124	3	Norbrook	Norbrook	dataset 4	0				1	IM	cow	1	adult	0	341	0	healthy	0	meat	LIM	1
169	0	8.51		DY4259-1		Alamycin LA 60124	3	Norbrook	Norbrook	dataset 4	0				1	IM	cow	1	adult	0	341	0	healthy	0	meat	LIM	1
169.5	0	8.92		DY4259-1		Alamycin LA 60124	3	Norbrook	Norbrook	dataset 4	0				1	IM	cow	1	adult	0	341	0	healthy	0	meat	LIM	1
170	0	5.81		DY4259-1		Alamycin LA 60124	3	Norbrook	Norbrook	dataset 4	0				1	IM	cow	1	adult	0	341	0	healthy	0	meat	LIM	1
171	0	11.9		DY4259-1		Alamycin LA 60124	3	Norbrook	Norbrook	dataset 4	0				1	IM	cow	1	adult	0	341	0	healthy	0	meat	LIM	1
172	0	8.14		DY4259-1		Alamycin LA 60124	3	Norbrook	Norbrook	dataset 4	0				1	IM	cow	1	adult	0	341	0	healthy	0	meat	LIM	1
174	0	6.94		DY4259-1		Alamycin LA 60124	3	Norbrook	Norbrook	dataset 4	0				1	IM	cow	1	adult	0	341	0	healthy	0	meat	LIM	1
176	0	7.75		DY4259-1		Alamycin LA 60124	3	Norbrook	Norbrook	dataset 4	0				1	IM	cow	1	adult	0	341	0	healthy	0	meat	LIM	1
180	0	5.12		DY4259-1		Alamycin LA 60124	3	Norbrook	Norbrook	dataset 4	0				1	IM	cow	1	adult	0	341	0	healthy	0	meat	LIM	1
192	0	2.98		DY4259-1		Alamycin LA 60124	3	Norbrook	Norbrook	dataset 4	0				1	IM	cow	1	adult	0	341	0	healthy	0	meat	LIM	1
216	0	0.957		DY4259-1		Alamycin LA 60124	3	Norbrook	Norbrook	dataset 4	0				1	IM	cow	1	adult	0	341	0	healthy	0	meat	LIM	1
240	0	0.46		DY4259-1		Alamycin LA 60124	3	Norbrook	Norbrook	dataset 4	0				1	IM	cow	1	adult	0	341	0	healthy	0	meat	LIM	1
0	0	0	1	DY4773-4		Alamycin LA 90158	3	Norbrook	Norbrook	dataset 4	0		20000	20000	0	IM	cow	1	adult	0	424	0	healthy	0	meat	AA	1.16667
0.33	0	1.58		DY4773-4		Alamycin LA 90158	3	Norbrook	Norbrook	dataset 4	0				0	IM	cow	1	adult	0	424	0	healthy	0	meat	AA	1.16667
0.67	0	5.26		DY4773-4		Alamycin LA 90158	3	Norbrook	Norbrook	dataset 4	0				0	IM	cow	1	adult	0	424	0	healthy	0	meat	AA	1.16667
1	0	4.13		DY4773-4		Alamycin LA 90158	3	Norbrook	Norbrook	dataset 4	0				0	IM	cow	1	adult	0	424	0	healthy	0	meat	AA	1.16667
1.5	0	4.16		DY4773-4		Alamycin LA 90158	3	Norbrook	Norbrook	dataset 4	0				0	IM	cow	1	adult	0	424	0	healthy	0	meat	AA	1.16667
2	0	6.58		DY4773-4		Alamycin LA 90158	3	Norbrook	Norbrook	dataset 4	0				0	IM	cow	1	adult	0	424	0	healthy	0	meat	AA	1.16667
3	0	8.25		DY4773-4		Alamycin LA 90158	3	Norbrook	Norbrook	dataset 4	0				0	IM	cow	1	adult	0	424	0	healthy	0	meat	AA	1.16667
4	0	8.5		DY4773-4		Alamycin LA 90158	3	Norbrook	Norbrook	dataset 4	0				0	IM	cow	1	adult	0	424	0	healthy	0	meat	AA	1.16667
6	0	8.24		DY4773-4		Alamycin LA 90158	3	Norbrook	Norbrook	dataset 4	0				0	IM	cow	1	adult	0	424	0	healthy	0	meat	AA	1.16667
8	0	8.97		DY4773-4		Alamycin LA 90158	3	Norbrook	Norbrook	dataset 4	0				0	IM	cow	1	adult	0	424	0	healthy	0	meat	AA	1.16667
12	0	7.48		DY4773-4		Alamycin LA 90158	3	Norbrook	Norbrook	dataset 4	0				0	IM	cow	1	adult	0	424	0	healthy	0	meat	AA	1.16667
24	0	3.55		DY4773-4		Alamycin LA 90158	3	Norbrook	Norbrook	dataset 4	0				0	IM	cow	1	adult	0	424	0	healthy	0	meat	AA	1.16667
48	0	0.959		DY4773-4		Alamycin LA 90158	3	Norbrook	Norbrook	dataset 4	0				0	IM	cow	1	adult	0	424	0	healthy	0	meat	AA	1.16667
72	0	0.342		DY4773-4		Alamycin LA 90158	3	Norbrook	Norbrook	dataset 4	0				0	IM	cow	1	adult	0	424	0	healthy	0	meat	AA	1.16667
168		0	1	DY4773-4		Alamycin LA 60124	3	Norbrook	Norbrook	dataset 4	0		20000	20000	1	IM	cow	1	adult	0	430	0	healthy	0	meat	AA	1.16667
168.33	0	4.5		DY4773-4		Alamycin LA 60124	3	Norbrook	Norbrook	dataset 4	0				1	IM	cow	1	adult	0	430	0	healthy	0	meat	AA	1.16667
168.67	0	6.61		DY4773-4		Alamycin LA 60124	3	Norbrook	Norbrook	dataset 4	0				1	IM	cow	1	adult	0	430	0	healthy	0	meat	AA	1.16667
169	0	6.76		DY4773-4		Alamycin LA 60124	3	Norbrook	Norbrook	dataset 4	0				1	IM	cow	1	adult	0	430	0	healthy	0	meat	AA	1.16667
169.5	0	7.46		DY4773-4		Alamycin LA 60124	3	Norbrook	Norbrook	dataset 4	0				1	IM	cow	1	adult	0	430	0	healthy	0	meat	AA	1.16667
170	0	7.54		DY4773-4		Alamycin LA 60124	3	Norbrook	Norbrook	dataset 4	0				1	IM	cow	1	adult	0	430	0	healthy	0	meat	AA	1.16667
171	0	8.62		DY4773-4		Alamycin LA 60124	3	Norbrook	Norbrook	dataset 4	0				1	IM	cow	1	adult	0	430	0	healthy	0	meat	AA	1.16667
172	0	7.53		DY4773-4		Alamycin LA 60124	3	Norbrook	Norbrook	dataset 4	0				1	IM	cow	1	adult	0	430	0	healthy	0	meat	AA	1.16667
174	0	6.26		DY4773-4		Alamycin LA 60124	3	Norbrook	Norbrook	dataset 4	0				1	IM	cow	1	adult	0	430	0	healthy	0	meat	AA	1.16667
176	0	6.54		DY4773-4		Alamycin LA 60124	3	Norbrook	Norbrook	dataset 4	0				1	IM	cow	1	adult	0	430	0	healthy	0	meat	AA	1.16667
180	0	5.4		DY4773-4		Alamycin LA 60124	3	Norbrook	Norbrook	dataset 4	0				1	IM	cow	1	adult	0	430	0	healthy	0	meat	AA	1.16667
192	0	3.48		DY4773-4		Alamycin LA 60124	3	Norbrook	Norbrook	dataset 4	0				1	IM	cow	1	adult	0	430	0	healthy	0	meat	AA	1.16667
216	0	1.29		DY4773-4		Alamycin LA 60124	3	Norbrook	Norbrook	dataset 4	0				1	IM	cow	1	adult	0	430	0	healthy	0	meat	AA	1.16667
240	0	0.548		DY4773-4		Alamycin LA 60124	3	Norbrook	Norbrook	dataset 4	0				1	IM	cow	1	adult	0	430	0	healthy	0	meat	AA	1.16667
0	0	0	1	DY4779-3		Alamycin LA 90158	3	Norbrook	Norbrook	dataset 4	0		20165.8	20165.8	0	IM	cow	1	adult	0	362	0	healthy	0	meat	AA	1
0.33	0	4.2		DY4779-3		Alamycin LA 90158	3	Norbrook	Norbrook	dataset 4	0				0	IM	cow	1	adult	0	362	0	healthy	0	meat	AA	1
0.67	0	4.83		DY4779-3		Alamycin LA 90158	3	Norbrook	Norbrook	dataset 4	0				0	IM	cow	1	adult	0	362	0	healthy	0	meat	AA	1
1	0	6.19		DY4779-3		Alamycin LA 90158	3	Norbrook	Norbrook	dataset 4	0				0	IM	cow	1	adult	0	362	0	healthy	0	meat	AA	1
1.5	0	5.53		DY4779-3		Alamycin LA 90158	3	Norbrook	Norbrook	dataset 4	0				0	IM	cow	1	adult	0	362	0	healthy	0	meat	AA	1
2	0	6.07		DY4779-3		Alamycin LA 90158	3	Norbrook	Norbrook	dataset 4	0				0	IM	cow	1	adult	0	362	0	healthy	0	meat	AA	1
3	0	6.14		DY4779-3		Alamycin LA 90158	3	Norbrook	Norbrook	dataset 4	0				0	IM	cow	1	adult	0	362	0	healthy	0	meat	AA	1
4	0	6.97		DY4779-3		Alamycin LA 90158	3	Norbrook	Norbrook	dataset 4	0				0	IM	cow	1	adult	0	362	0	healthy	0	meat	AA	1
6	0	6.48		DY4779-3		Alamycin LA 90158	3	Norbrook	Norbrook	dataset 4	0				0	IM	cow	1	adult	0	362	0	healthy	0	meat	AA	1
8	0	6.85		DY4779-3		Alamycin LA 90158	3	Norbrook	Norbrook	dataset 4	0				0	IM	cow	1	adult	0	362	0	healthy	0	meat	AA	1
12	0	5.68		DY4779-3		Alamycin LA 90158	3	Norbrook	Norbrook	dataset 4	0				0	IM	cow	1	adult	0	362	0	healthy	0	meat	AA	1
24	0	3.13		DY4779-3		Alamycin LA 90158	3	Norbrook	Norbrook	dataset 4	0				0	IM	cow	1	adult	0	362	0	healthy	0	meat	AA	1
48	0	0.933		DY4779-3		Alamycin LA 90158	3	Norbrook	Norbrook	dataset 4	0				0	IM	cow	1	adult	0	362	0	healthy	0	meat	AA	1
72	0	0.403		DY4779-3		Alamycin LA 90158	3	Norbrook	Norbrook	dataset 4	0				0	IM	cow	1	adult	0	362	0	healthy	0	meat	AA	1
168		0	1	DY4779-3		Alamycin LA 60124	3	Norbrook	Norbrook	dataset 4	0		20168.1	20168.1	1	IM	cow	1	adult	0	357	0	healthy	0	meat	AA	1
168.33	0	4.03		DY4779-3		Alamycin LA 60124	3	Norbrook	Norbrook	dataset 4	0				1	IM	cow	1	adult	0	357	0	healthy	0	meat	AA	1
168.67	0	5.82		DY4779-3		Alamycin LA 60124	3	Norbrook	Norbrook	dataset 4	0				1	IM	cow	1	adult	0	357	0	healthy	0	meat	AA	1
169	0	14.6		DY4779-3		Alamycin LA 60124	3	Norbrook	Norbrook	dataset 4	0				1	IM	cow	1	adult	0	357	0	healthy	0	meat	AA	1
169.5	0	7.58		DY4779-3		Alamycin LA 60124	3	Norbrook	Norbrook	dataset 4	0				1	IM	cow	1	adult	0	357	0	healthy	0	meat	AA	1
170	0	7.45		DY4779-3		Alamycin LA 60124	3	Norbrook	Norbrook	dataset 4	0				1	IM	cow	1	adult	0	357	0	healthy	0	meat	AA	1
171	0	6.55		DY4779-3		Alamycin LA 60124	3	Norbrook	Norbrook	dataset 4	0				1	IM	cow	1	adult	0	357	0	healthy	0	meat	AA	1
172	0	7.18		DY4779-3		Alamycin LA 60124	3	Norbrook	Norbrook	dataset 4	0				1	IM	cow	1	adult	0	357	0	healthy	0	meat	AA	1
174	0	5.95		DY4779-3		Alamycin LA 60124	3	Norbrook	Norbrook	dataset 4	0				1	IM	cow	1	adult	0	357	0	healthy	0	meat	AA	1
176	0	5.5		DY4779-3		Alamycin LA 60124	3	Norbrook	Norbrook	dataset 4	0				1	IM	cow	1	adult	0	357	0	healthy	0	meat	AA	1
180	0	3.76		DY4779-3		Alamycin LA 60124	3	Norbrook	Norbrook	dataset 4	0				1	IM	cow	1	adult	0	357	0	healthy	0	meat	AA	1
192	0	3.08		DY4779-3		Alamycin LA 60124	3	Norbrook	Norbrook	dataset 4	0				1	IM	cow	1	adult	0	357	0	healthy	0	meat	AA	1
216	0	1.03		DY4779-3		Alamycin LA 60124	3	Norbrook	Norbrook	dataset 4	0				1	IM	cow	1	adult	0	357	0	healthy	0	meat	AA	1
240	0	0.424		DY4779-3		Alamycin LA 60124	3	Norbrook	Norbrook	dataset 4	0				1	IM	cow	1	adult	0	357	0	healthy	0	meat	AA	1
0	0	0	1	DY5861-5		Alamycin LA 90158	3	Norbrook	Norbrook	dataset 4	0		20000	20000	0	IM	cow	1	adult	0	316	0	healthy	0	meat	HER	1.08333
0.33	0	2.95		DY5861-5		Alamycin LA 90158	3	Norbrook	Norbrook	dataset 4	0				0	IM	cow	1	adult	0	316	0	healthy	0	meat	HER	1.08333
0.67	0	3.39		DY5861-5		Alamycin LA 90158	3	Norbrook	Norbrook	dataset 4	0				0	IM	cow	1	adult	0	316	0	healthy	0	meat	HER	1.08333
1	0	3.77		DY5861-5		Alamycin LA 90158	3	Norbrook	Norbrook	dataset 4	0				0	IM	cow	1	adult	0	316	0	healthy	0	meat	HER	1.08333
1.5	0	4.56		DY5861-5		Alamycin LA 90158	3	Norbrook	Norbrook	dataset 4	0				0	IM	cow	1	adult	0	316	0	healthy	0	meat	HER	1.08333
2	0	4.67		DY5861-5		Alamycin LA 90158	3	Norbrook	Norbrook	dataset 4	0				0	IM	cow	1	adult	0	316	0	healthy	0	meat	HER	1.08333
3	0	5.68		DY5861-5		Alamycin LA 90158	3	Norbrook	Norbrook	dataset 4	0				0	IM	cow	1	adult	0	316	0	healthy	0	meat	HER	1.08333
4	0	5.63		DY5861-5		Alamycin LA 90158	3	Norbrook	Norbrook	dataset 4	0				0	IM	cow	1	adult	0	316	0	healthy	0	meat	HER	1.08333
6	0	5.48		DY5861-5		Alamycin LA 90158	3	Norbrook	Norbrook	dataset 4	0				0	IM	cow	1	adult	0	316	0	healthy	0	meat	HER	1.08333
8	0	5.57		DY5861-5		Alamycin LA 90158	3	Norbrook	Norbrook	dataset 4	0				0	IM	cow	1	adult	0	316	0	healthy	0	meat	HER	1.08333
12	0	4.1		DY5861-5		Alamycin LA 90158	3	Norbrook	Norbrook	dataset 4	0				0	IM	cow	1	adult	0	316	0	healthy	0	meat	HER	1.08333
24	0	2.75		DY5861-5		Alamycin LA 90158	3	Norbrook	Norbrook	dataset 4	0				0	IM	cow	1	adult	0	316	0	healthy	0	meat	HER	1.08333
48	0	0.358		DY5861-5		Alamycin LA 90158	3	Norbrook	Norbrook	dataset 4	0				0	IM	cow	1	adult	0	316	0	healthy	0	meat	HER	1.08333
72	0	0.18		DY5861-5		Alamycin LA 90158	3	Norbrook	Norbrook	dataset 4	0				0	IM	cow	1	adult	0	316	0	healthy	0	meat	HER	1.08333
168	0	0	1	DY5861-5		Alamycin LA 60124	3	Norbrook	Norbrook	dataset 4	0		20000	20000	1	IM	cow	1	adult	0	330	0	healthy	0	meat	HER	1.08333
168.33	0	3.2		DY5861-5		Alamycin LA 60124	3	Norbrook	Norbrook	dataset 4	0				1	IM	cow	1	adult	0	330	0	healthy	0	meat	HER	1.08333
168.67	0	5.62		DY5861-5		Alamycin LA 60124	3	Norbrook	Norbrook	dataset 4	0				1	IM	cow	1	adult	0	330	0	healthy	0	meat	HER	1.08333
169	0	5.75		DY5861-5		Alamycin LA 60124	3	Norbrook	Norbrook	dataset 4	0				1	IM	cow	1	adult	0	330	0	healthy	0	meat	HER	1.08333
169.5	0	4.61		DY5861-5		Alamycin LA 60124	3	Norbrook	Norbrook	dataset 4	0				1	IM	cow	1	adult	0	330	0	healthy	0	meat	HER	1.08333
170	0	6		DY5861-5		Alamycin LA 60124	3	Norbrook	Norbrook	dataset 4	0				1	IM	cow	1	adult	0	330	0	healthy	0	meat	HER	1.08333
171	0	5.67		DY5861-5		Alamycin LA 60124	3	Norbrook	Norbrook	dataset 4	0				1	IM	cow	1	adult	0	330	0	healthy	0	meat	HER	1.08333
172	0	5.61		DY5861-5		Alamycin LA 60124	3	Norbrook	Norbrook	dataset 4	0				1	IM	cow	1	adult	0	330	0	healthy	0	meat	HER	1.08333
174	0	5.11		DY5861-5		Alamycin LA 60124	3	Norbrook	Norbrook	dataset 4	0				1	IM	cow	1	adult	0	330	0	healthy	0	meat	HER	1.08333
176	0	4.51		DY5861-5		Alamycin LA 60124	3	Norbrook	Norbrook	dataset 4	0				1	IM	cow	1	adult	0	330	0	healthy	0	meat	HER	1.08333
180	0	3.42		DY5861-5		Alamycin LA 60124	3	Norbrook	Norbrook	dataset 4	0				1	IM	cow	1	adult	0	330	0	healthy	0	meat	HER	1.08333
192	0	2.14		DY5861-5		Alamycin LA 60124	3	Norbrook	Norbrook	dataset 4	0				1	IM	cow	1	adult	0	330	0	healthy	0	meat	HER	1.08333
216	0	0.917		DY5861-5		Alamycin LA 60124	3	Norbrook	Norbrook	dataset 4	0				1	IM	cow	1	adult	0	330	0	healthy	0	meat	HER	1.08333
240	0	0.522		DY5861-5		Alamycin LA 60124	3	Norbrook	Norbrook	dataset 4	0				1	IM	cow	1	adult	0	330	0	healthy	0	meat	HER	1.08333
0	0	0	1	DY6179-6		Alamycin LA 90158	3	Norbrook	Norbrook	dataset 4	0		20218.6	20218.6	0	IM	cow	1	adult	0	366	0	healthy	0	meat	BB	1
0.33	0	4.44		DY6179-6		Alamycin LA 90158	3	Norbrook	Norbrook	dataset 4	0				0	IM	cow	1	adult	0	366	0	healthy	0	meat	BB	1
0.67	0	9.47		DY6179-6		Alamycin LA 90158	3	Norbrook	Norbrook	dataset 4	0				0	IM	cow	1	adult	0	366	0	healthy	0	meat	BB	1
1	0	5.77		DY6179-6		Alamycin LA 90158	3	Norbrook	Norbrook	dataset 4	0				0	IM	cow	1	adult	0	366	0	healthy	0	meat	BB	1
1.5	0	6.2		DY6179-6		Alamycin LA 90158	3	Norbrook	Norbrook	dataset 4	0				0	IM	cow	1	adult	0	366	0	healthy	0	meat	BB	1
2	0	6.42		DY6179-6		Alamycin LA 90158	3	Norbrook	Norbrook	dataset 4	0				0	IM	cow	1	adult	0	366	0	healthy	0	meat	BB	1
3	0	4.65		DY6179-6		Alamycin LA 90158	3	Norbrook	Norbrook	dataset 4	0				0	IM	cow	1	adult	0	366	0	healthy	0	meat	BB	1
4	0	5.46		DY6179-6		Alamycin LA 90158	3	Norbrook	Norbrook	dataset 4	0				0	IM	cow	1	adult	0	366	0	healthy	0	meat	BB	1
6	0	5.38		DY6179-6		Alamycin LA 90158	3	Norbrook	Norbrook	dataset 4	0				0	IM	cow	1	adult	0	366	0	healthy	0	meat	BB	1
8	0	6.18		DY6179-6		Alamycin LA 90158	3	Norbrook	Norbrook	dataset 4	0				0	IM	cow	1	adult	0	366	0	healthy	0	meat	BB	1
12	0	4.87		DY6179-6		Alamycin LA 90158	3	Norbrook	Norbrook	dataset 4	0				0	IM	cow	1	adult	0	366	0	healthy	0	meat	BB	1
24	0	3.17		DY6179-6		Alamycin LA 90158	3	Norbrook	Norbrook	dataset 4	0				0	IM	cow	1	adult	0	366	0	healthy	0	meat	BB	1
48	0	0.754		DY6179-6		Alamycin LA 90158	3	Norbrook	Norbrook	dataset 4	0				0	IM	cow	1	adult	0	366	0	healthy	0	meat	BB	1
72	0	0.314		DY6179-6		Alamycin LA 90158	3	Norbrook	Norbrook	dataset 4	0				0	IM	cow	1	adult	0	366	0	healthy	0	meat	BB	1
168	0	0	1	DY6179-6		Alamycin LA 60124	3	Norbrook	Norbrook	dataset 4	0		20111.7	20111.7	1	IM	cow	1	adult	0	358	0	healthy	0	meat	BB	1
168.33	0	2.21		DY6179-6		Alamycin LA 60124	3	Norbrook	Norbrook	dataset 4	0				1	IM	cow	1	adult	0	358	0	healthy	0	meat	BB	1
168.67	0	4.91		DY6179-6		Alamycin LA 60124	3	Norbrook	Norbrook	dataset 4	0				1	IM	cow	1	adult	0	358	0	healthy	0	meat	BB	1
169	0	4.99		DY6179-6		Alamycin LA 60124	3	Norbrook	Norbrook	dataset 4	0				1	IM	cow	1	adult	0	358	0	healthy	0	meat	BB	1
169.5	0	5.42		DY6179-6		Alamycin LA 60124	3	Norbrook	Norbrook	dataset 4	0				1	IM	cow	1	adult	0	358	0	healthy	0	meat	BB	1
170	0	5.4		DY6179-6		Alamycin LA 60124	3	Norbrook	Norbrook	dataset 4	0				1	IM	cow	1	adult	0	358	0	healthy	0	meat	BB	1
171	0	7.06		DY6179-6		Alamycin LA 60124	3	Norbrook	Norbrook	dataset 4	0				1	IM	cow	1	adult	0	358	0	healthy	0	meat	BB	1
172	0	6.75		DY6179-6		Alamycin LA 60124	3	Norbrook	Norbrook	dataset 4	0				1	IM	cow	1	adult	0	358	0	healthy	0	meat	BB	1
174	0	6.01		DY6179-6		Alamycin LA 60124	3	Norbrook	Norbrook	dataset 4	0				1	IM	cow	1	adult	0	358	0	healthy	0	meat	BB	1
176	0	4.55		DY6179-6		Alamycin LA 60124	3	Norbrook	Norbrook	dataset 4	0				1	IM	cow	1	adult	0	358	0	healthy	0	meat	BB	1
180	0	3.43		DY6179-6		Alamycin LA 60124	3	Norbrook	Norbrook	dataset 4	0				1	IM	cow	1	adult	0	358	0	healthy	0	meat	BB	1
192	0	2.08		DY6179-6		Alamycin LA 60124	3	Norbrook	Norbrook	dataset 4	0				1	IM	cow	1	adult	0	358	0	healthy	0	meat	BB	1
216	0	1.04		DY6179-6		Alamycin LA 60124	3	Norbrook	Norbrook	dataset 4	0				1	IM	cow	1	adult	0	358	0	healthy	0	meat	BB	1
240	0	0.525		DY6179-6		Alamycin LA 60124	3	Norbrook	Norbrook	dataset 4	0				1	IM	cow	1	adult	0	358	0	healthy	0	meat	BB	1
0	0	0	1	1247		Alamycine LA	4	healthy calves	RVC	dataset 5			20000	20000	0	IM	calves	1	calve	1	179	0	healthy	0	meat	Aberdeen Angus cross	0.296
0.25	0	5.22904		1247		Alamycine LA	4	healthy calves	RVC	dataset 5					0	IM	calves	1	calve	1	179	0	healthy	0	meat	Aberdeen Angus cross	0.296
0.5	0	5.45554		1247		Alamycine LA	4	healthy calves	RVC	dataset 5					0	IM	calves	1	calve	1	179	0	healthy	0	meat	Aberdeen Angus cross	0.296
0.75	0	4.76108		1247		Alamycine LA	4	healthy calves	RVC	dataset 5					0	IM	calves	1	calve	1	179	0	healthy	0	meat	Aberdeen Angus cross	0.296
1	0	5.2005		1247		Alamycine LA	4	healthy calves	RVC	dataset 5					0	IM	calves	1	calve	1	179	0	healthy	0	meat	Aberdeen Angus cross	0.296
1.5	0	5.40482		1247		Alamycine LA	4	healthy calves	RVC	dataset 5					0	IM	calves	1	calve	1	179	0	healthy	0	meat	Aberdeen Angus cross	0.296
2	0	5.64		1247		Alamycine LA	4	healthy calves	RVC	dataset 5					0	IM	calves	1	calve	1	179	0	healthy	0	meat	Aberdeen Angus cross	0.296
4	0	5.46256		1247		Alamycine LA	4	healthy calves	RVC	dataset 5					0	IM	calves	1	calve	1	179	0	healthy	0	meat	Aberdeen Angus cross	0.296
6	0	4.95122		1247		Alamycine LA	4	healthy calves	RVC	dataset 5					0	IM	calves	1	calve	1	179	0	healthy	0	meat	Aberdeen Angus cross	0.296
8	0	4.56364		1247		Alamycine LA	4	healthy calves	RVC	dataset 5					0	IM	calves	1	calve	1	179	0	healthy	0	meat	Aberdeen Angus cross	0.296
10	0	4.46861		1247		Alamycine LA	4	healthy calves	RVC	dataset 5					0	IM	calves	1	calve	1	179	0	healthy	0	meat	Aberdeen Angus cross	0.296
12	0	4.11207		1247		Alamycine LA	4	healthy calves	RVC	dataset 5					0	IM	calves	1	calve	1	179	0	healthy	0	meat	Aberdeen Angus cross	0.296
24	0	2.51052		1247		Alamycine LA	4	healthy calves	RVC	dataset 5					0	IM	calves	1	calve	1	179	0	healthy	0	meat	Aberdeen Angus cross	0.296
32	0	1.89575		1247		Alamycine LA	4	healthy calves	RVC	dataset 5					0	IM	calves	1	calve	1	179	0	healthy	0	meat	Aberdeen Angus cross	0.296
48	0	0.896535		1247		Alamycine LA	4	healthy calves	RVC	dataset 5					0	IM	calves	1	calve	1	179	0	healthy	0	meat	Aberdeen Angus cross	0.296
54	0	0.68564		1247		Alamycine LA	4	healthy calves	RVC	dataset 5					0	IM	calves	1	calve	1	179	0	healthy	0	meat	Aberdeen Angus cross	0.296
72	0	0.396699		1247		Alamycine LA	4	healthy calves	RVC	dataset 5					0	IM	calves	1	calve	1	179	0	healthy	0	meat	Aberdeen Angus cross	0.296
96	0	0.150771		1247		Alamycine LA	4	healthy calves	RVC	dataset 5					0	IM	calves	1	calve	1	179	0	healthy	0	meat	Aberdeen Angus cross	0.296
120	0	0.12961		1247		Alamycine LA	4	healthy calves	RVC	dataset 5					0	IM	calves	1	calve	1	179	0	healthy	0	meat	Aberdeen Angus cross	0.296
0	0	0	1	1249		Alamycine LA	4	healthy calves	RVC	dataset 5			20000	20000	0	IM	calves	1	calve	1	179	0	healthy	0	meat	Aberdeen Angus cross	0.296
0.25	0	2.36396		1249		Alamycine LA	4	healthy calves	RVC	dataset 5					0	IM	calves	1	calve	1	179	0	healthy	0	meat	Aberdeen Angus cross	0.296
0.5	0	3.43309		1249		Alamycine LA	4	healthy calves	RVC	dataset 5					0	IM	calves	1	calve	1	179	0	healthy	0	meat	Aberdeen Angus cross	0.296
0.75	0	3.79483		1249		Alamycine LA	4	healthy calves	RVC	dataset 5					0	IM	calves	1	calve	1	179	0	healthy	0	meat	Aberdeen Angus cross	0.296
1	0	4.15272		1249		Alamycine LA	4	healthy calves	RVC	dataset 5					0	IM	calves	1	calve	1	179	0	healthy	0	meat	Aberdeen Angus cross	0.296
1.5	0	3.60551		1249		Alamycine LA	4	healthy calves	RVC	dataset 5					0	IM	calves	1	calve	1	179	0	healthy	0	meat	Aberdeen Angus cross	0.296
2	0	5.91759		1249		Alamycine LA	4	healthy calves	RVC	dataset 5					0	IM	calves	1	calve	1	179	0	healthy	0	meat	Aberdeen Angus cross	0.296
4	0	6.62599		1249		Alamycine LA	4	healthy calves	RVC	dataset 5					0	IM	calves	1	calve	1	179	0	healthy	0	meat	Aberdeen Angus cross	0.296
6	0	6.07822		1249		Alamycine LA	4	healthy calves	RVC	dataset 5					0	IM	calves	1	calve	1	179	0	healthy	0	meat	Aberdeen Angus cross	0.296
8	0	5.7899		1249		Alamycine LA	4	healthy calves	RVC	dataset 5					0	IM	calves	1	calve	1	179	0	healthy	0	meat	Aberdeen Angus cross	0.296
10	0	4.89697		1249		Alamycine LA	4	healthy calves	RVC	dataset 5					0	IM	calves	1	calve	1	179	0	healthy	0	meat	Aberdeen Angus cross	0.296
12	0	4.92177		1249		Alamycine LA	4	healthy calves	RVC	dataset 5					0	IM	calves	1	calve	1	179	0	healthy	0	meat	Aberdeen Angus cross	0.296
24	0	2.85615		1249		Alamycine LA	4	healthy calves	RVC	dataset 5					0	IM	calves	1	calve	1	179	0	healthy	0	meat	Aberdeen Angus cross	0.296
32	0	2.37471		1249		Alamycine LA	4	healthy calves	RVC	dataset 5					0	IM	calves	1	calve	1	179	0	healthy	0	meat	Aberdeen Angus cross	0.296
48	0	1.17404		1249		Alamycine LA	4	healthy calves	RVC	dataset 5					0	IM	calves	1	calve	1	179	0	healthy	0	meat	Aberdeen Angus cross	0.296
54	0	0.958365		1249		Alamycine LA	4	healthy calves	RVC	dataset 5					0	IM	calves	1	calve	1	179	0	healthy	0	meat	Aberdeen Angus cross	0.296
72	0	0.546711		1249		Alamycine LA	4	healthy calves	RVC	dataset 5					0	IM	calves	1	calve	1	179	0	healthy	0	meat	Aberdeen Angus cross	0.296
96	0	0.255694		1249		Alamycine LA	4	healthy calves	RVC	dataset 5					0	IM	calves	1	calve	1	179	0	healthy	0	meat	Aberdeen Angus cross	0.296
120	0	0.220867		1249		Alamycine LA	4	healthy calves	RVC	dataset 5					0	IM	calves	1	calve	1	179	0	healthy	0	meat	Aberdeen Angus cross	0.296
0	0	0	1	1251		Alamycine LA	4	healthy calves	RVC	dataset 5			20000	20000	0	IM	calves	1	calve	1	179	0	healthy	0	meat	Aberdeen Angus cross	0.296
0.25	0	3.47338		1251		Alamycine LA	4	healthy calves	RVC	dataset 5					0	IM	calves	1	calve	1	179	0	healthy	0	meat	Aberdeen Angus cross	0.296
0.5	0	3.87239		1251		Alamycine LA	4	healthy calves	RVC	dataset 5					0	IM	calves	1	calve	1	179	0	healthy	0	meat	Aberdeen Angus cross	0.296
0.75	0	4.0951		1251		Alamycine LA	4	healthy calves	RVC	dataset 5					0	IM	calves	1	calve	1	179	0	healthy	0	meat	Aberdeen Angus cross	0.296
1	0	4.2076		1251		Alamycine LA	4	healthy calves	RVC	dataset 5					0	IM	calves	1	calve	1	179	0	healthy	0	meat	Aberdeen Angus cross	0.296
1.5	0	3.67027		1251		Alamycine LA	4	healthy calves	RVC	dataset 5					0	IM	calves	1	calve	1	179	0	healthy	0	meat	Aberdeen Angus cross	0.296
2	0	5.42307		1251		Alamycine LA	4	healthy calves	RVC	dataset 5					0	IM	calves	1	calve	1	179	0	healthy	0	meat	Aberdeen Angus cross	0.296
4	0	5.57603		1251		Alamycine LA	4	healthy calves	RVC	dataset 5					0	IM	calves	1	calve	1	179	0	healthy	0	meat	Aberdeen Angus cross	0.296
6	0	5.2304		1251		Alamycine LA	4	healthy calves	RVC	dataset 5					0	IM	calves	1	calve	1	179	0	healthy	0	meat	Aberdeen Angus cross	0.296
8	0	4.41146		1251		Alamycine LA	4	healthy calves	RVC	dataset 5					0	IM	calves	1	calve	1	179	0	healthy	0	meat	Aberdeen Angus cross	0.296
10	0	3.85281		1251		Alamycine LA	4	healthy calves	RVC	dataset 5					0	IM	calves	1	calve	1	179	0	healthy	0	meat	Aberdeen Angus cross	0.296
12	0	3.6602		1251		Alamycine LA	4	healthy calves	RVC	dataset 5					0	IM	calves	1	calve	1	179	0	healthy	0	meat	Aberdeen Angus cross	0.296
24	0	1.9808		1251		Alamycine LA	4	healthy calves	RVC	dataset 5					0	IM	calves	1	calve	1	179	0	healthy	0	meat	Aberdeen Angus cross	0.296
32	0	1.42266		1251		Alamycine LA	4	healthy calves	RVC	dataset 5					0	IM	calves	1	calve	1	179	0	healthy	0	meat	Aberdeen Angus cross	0.296
48	0	0.899257		1251		Alamycine LA	4	healthy calves	RVC	dataset 5					0	IM	calves	1	calve	1	179	0	healthy	0	meat	Aberdeen Angus cross	0.296
54	0	0.677263		1251		Alamycine LA	4	healthy calves	RVC	dataset 5					0	IM	calves	1	calve	1	179	0	healthy	0	meat	Aberdeen Angus cross	0.296
72	0	0.422415		1251		Alamycine LA	4	healthy calves	RVC	dataset 5					0	IM	calves	1	calve	1	179	0	healthy	0	meat	Aberdeen Angus cross	0.296
96	0	0.213372		1251		Alamycine LA	4	healthy calves	RVC	dataset 5					0	IM	calves	1	calve	1	179	0	healthy	0	meat	Aberdeen Angus cross	0.296
120	0	0.202792		1251		Alamycine LA	4	healthy calves	RVC	dataset 5					0	IM	calves	1	calve	1	179	0	healthy	0	meat	Aberdeen Angus cross	0.296
0	0	0	1	1252		Alamycine LA	4	healthy calves	RVC	dataset 5			20000	20000	0	IM	calves	1	calve	1	179	0	healthy	0	meat	Aberdeen Angus cross	0.296
0.25	0	1.83507		1252		Alamycine LA	4	healthy calves	RVC	dataset 5					0	IM	calves	1	calve	1	179	0	healthy	0	meat	Aberdeen Angus cross	0.296
0.5	0	2.66283		1252		Alamycine LA	4	healthy calves	RVC	dataset 5					0	IM	calves	1	calve	1	179	0	healthy	0	meat	Aberdeen Angus cross	0.296
0.75	0	2.78351		1252		Alamycine LA	4	healthy calves	RVC	dataset 5					0	IM	calves	1	calve	1	179	0	healthy	0	meat	Aberdeen Angus cross	0.296
1	0	3.01635		1252		Alamycine LA	4	healthy calves	RVC	dataset 5					0	IM	calves	1	calve	1	179	0	healthy	0	meat	Aberdeen Angus cross	0.296
1.5	0	4.15698		1252		Alamycine LA	4	healthy calves	RVC	dataset 5					0	IM	calves	1	calve	1	179	0	healthy	0	meat	Aberdeen Angus cross	0.296
2	0	4.48275		1252		Alamycine LA	4	healthy calves	RVC	dataset 5					0	IM	calves	1	calve	1	179	0	healthy	0	meat	Aberdeen Angus cross	0.296
4	0	4.71512		1252		Alamycine LA	4	healthy calves	RVC	dataset 5					0	IM	calves	1	calve	1	179	0	healthy	0	meat	Aberdeen Angus cross	0.296
6	0	4.44395		1252		Alamycine LA	4	healthy calves	RVC	dataset 5					0	IM	calves	1	calve	1	179	0	healthy	0	meat	Aberdeen Angus cross	0.296
8	0	4.19804		1252		Alamycine LA	4	healthy calves	RVC	dataset 5					0	IM	calves	1	calve	1	179	0	healthy	0	meat	Aberdeen Angus cross	0.296
10	0	3.54564		1252		Alamycine LA	4	healthy calves	RVC	dataset 5					0	IM	calves	1	calve	1	179	0	healthy	0	meat	Aberdeen Angus cross	0.296
12	0	3.66065		1252		Alamycine LA	4	healthy calves	RVC	dataset 5					0	IM	calves	1	calve	1	179	0	healthy	0	meat	Aberdeen Angus cross	0.296
24	0	2.15813		1252		Alamycine LA	4	healthy calves	RVC	dataset 5					0	IM	calves	1	calve	1	179	0	healthy	0	meat	Aberdeen Angus cross	0.296
32	0	1.4953		1252		Alamycine LA	4	healthy calves	RVC	dataset 5					0	IM	calves	1	calve	1	179	0	healthy	0	meat	Aberdeen Angus cross	0.296
48	0	0.865868		1252		Alamycine LA	4	healthy calves	RVC	dataset 5					0	IM	calves	1	calve	1	179	0	healthy	0	meat	Aberdeen Angus cross	0.296
54	0	0.826613		1252		Alamycine LA	4	healthy calves	RVC	dataset 5					0	IM	calves	1	calve	1	179	0	healthy	0	meat	Aberdeen Angus cross	0.296
72	0	0.504803		1252		Alamycine LA	4	healthy calves	RVC	dataset 5					0	IM	calves	1	calve	1	179	0	healthy	0	meat	Aberdeen Angus cross	0.296
96	0	0.306392		1252		Alamycine LA	4	healthy calves	RVC	dataset 5					0	IM	calves	1	calve	1	179	0	healthy	0	meat	Aberdeen Angus cross	0.296
120	0	0.203233		1252		Alamycine LA	4	healthy calves	RVC	dataset 5					0	IM	calves	1	calve	1	179	0	healthy	0	meat	Aberdeen Angus cross	0.296
0	0	0	1	1256		Alamycine LA	4	healthy calves	RVC	dataset 5			20000	20000	0	IM	calves	1	calve	1	179	0	healthy	0	meat	Aberdeen Angus cross	0.296
0.25	0	1.51664		1256		Alamycine LA	4	healthy calves	RVC	dataset 5					0	IM	calves	1	calve	1	179	0	healthy	0	meat	Aberdeen Angus cross	0.296
0.5	0	2.20123		1256		Alamycine LA	4	healthy calves	RVC	dataset 5					0	IM	calves	1	calve	1	179	0	healthy	0	meat	Aberdeen Angus cross	0.296
0.75	0	2.72275		1256		Alamycine LA	4	healthy calves	RVC	dataset 5					0	IM	calves	1	calve	1	179	0	healthy	0	meat	Aberdeen Angus cross	0.296
1	0	3.12101		1256		Alamycine LA	4	healthy calves	RVC	dataset 5					0	IM	calves	1	calve	1	179	0	healthy	0	meat	Aberdeen Angus cross	0.296
1.5	0	3.71689		1256		Alamycine LA	4	healthy calves	RVC	dataset 5					0	IM	calves	1	calve	1	179	0	healthy	0	meat	Aberdeen Angus cross	0.296
2	0	4.72144		1256		Alamycine LA	4	healthy calves	RVC	dataset 5					0	IM	calves	1	calve	1	179	0	healthy	0	meat	Aberdeen Angus cross	0.296
4	0	5.0824		1256		Alamycine LA	4	healthy calves	RVC	dataset 5					0	IM	calves	1	calve	1	179	0	healthy	0	meat	Aberdeen Angus cross	0.296
6	0	4.29		1256		Alamycine LA	4	healthy calves	RVC	dataset 5					0	IM	calves	1	calve	1	179	0	healthy	0	meat	Aberdeen Angus cross	0.296
8	0	4.24		1256		Alamycine LA	4	healthy calves	RVC	dataset 5					0	IM	calves	1	calve	1	179	0	healthy	0	meat	Aberdeen Angus cross	0.296
10	0	3.88863		1256		Alamycine LA	4	healthy calves	RVC	dataset 5					0	IM	calves	1	calve	1	179	0	healthy	0	meat	Aberdeen Angus cross	0.296
12	0	3.83436		1256		Alamycine LA	4	healthy calves	RVC	dataset 5					0	IM	calves	1	calve	1	179	0	healthy	0	meat	Aberdeen Angus cross	0.296
24	0	2.33274		1256		Alamycine LA	4	healthy calves	RVC	dataset 5					0	IM	calves	1	calve	1	179	0	healthy	0	meat	Aberdeen Angus cross	0.296
32	0	1.73625		1256		Alamycine LA	4	healthy calves	RVC	dataset 5					0	IM	calves	1	calve	1	179	0	healthy	0	meat	Aberdeen Angus cross	0.296
48	0	1.02695		1256		Alamycine LA	4	healthy calves	RVC	dataset 5					0	IM	calves	1	calve	1	179	0	healthy	0	meat	Aberdeen Angus cross	0.296
54	0	0.83293		1256		Alamycine LA	4	healthy calves	RVC	dataset 5					0	IM	calves	1	calve	1	179	0	healthy	0	meat	Aberdeen Angus cross	0.296
72	0	0.577666		1256		Alamycine LA	4	healthy calves	RVC	dataset 5					0	IM	calves	1	calve	1	179	0	healthy	0	meat	Aberdeen Angus cross	0.296
96	0	0.390154		1256		Alamycine LA	4	healthy calves	RVC	dataset 5					0	IM	calves	1	calve	1	179	0	healthy	0	meat	Aberdeen Angus cross	0.296
120	0	0.237178		1256		Alamycine LA	4	healthy calves	RVC	dataset 5					0	IM	calves	1	calve	1	179	0	healthy	0	meat	Aberdeen Angus cross	0.296
0	0	0	1	1257		Alamycine LA	4	healthy calves	RVC	dataset 5			20000	20000	0	IM	calves	1	calve	1	179	0	healthy	0	meat	Aberdeen Angus cross	0.296
0.25	0	3.37988		1257		Alamycine LA	4	healthy calves	RVC	dataset 5					0	IM	calves	1	calve	1	179	0	healthy	0	meat	Aberdeen Angus cross	0.296
0.5	0	3.95611		1257		Alamycine LA	4	healthy calves	RVC	dataset 5					0	IM	calves	1	calve	1	179	0	healthy	0	meat	Aberdeen Angus cross	0.296
0.75	0	3.95869		1257		Alamycine LA	4	healthy calves	RVC	dataset 5					0	IM	calves	1	calve	1	179	0	healthy	0	meat	Aberdeen Angus cross	0.296
1	0	4.52746		1257		Alamycine LA	4	healthy calves	RVC	dataset 5					0	IM	calves	1	calve	1	179	0	healthy	0	meat	Aberdeen Angus cross	0.296
1.5	0	4.04859		1257		Alamycine LA	4	healthy calves	RVC	dataset 5					0	IM	calves	1	calve	1	179	0	healthy	0	meat	Aberdeen Angus cross	0.296
2	0	5.3608		1257		Alamycine LA	4	healthy calves	RVC	dataset 5					0	IM	calves	1	calve	1	179	0	healthy	0	meat	Aberdeen Angus cross	0.296
4	0	4.84146		1257		Alamycine LA	4	healthy calves	RVC	dataset 5					0	IM	calves	1	calve	1	179	0	healthy	0	meat	Aberdeen Angus cross	0.296
6	0	4.54141		1257		Alamycine LA	4	healthy calves	RVC	dataset 5					0	IM	calves	1	calve	1	179	0	healthy	0	meat	Aberdeen Angus cross	0.296
8	0	4.22421		1257		Alamycine LA	4	healthy calves	RVC	dataset 5					0	IM	calves	1	calve	1	179	0	healthy	0	meat	Aberdeen Angus cross	0.296
10	0	3.65359		1257		Alamycine LA	4	healthy calves	RVC	dataset 5					0	IM	calves	1	calve	1	179	0	healthy	0	meat	Aberdeen Angus cross	0.296
12	0	3.13		1257		Alamycine LA	4	healthy calves	RVC	dataset 5					0	IM	calves	1	calve	1	179	0	healthy	0	meat	Aberdeen Angus cross	0.296
24	0	1.74888		1257		Alamycine LA	4	healthy calves	RVC	dataset 5					0	IM	calves	1	calve	1	179	0	healthy	0	meat	Aberdeen Angus cross	0.296
32	0	1.43123		1257		Alamycine LA	4	healthy calves	RVC	dataset 5					0	IM	calves	1	calve	1	179	0	healthy	0	meat	Aberdeen Angus cross	0.296
48	0	0.800443		1257		Alamycine LA	4	healthy calves	RVC	dataset 5					0	IM	calves	1	calve	1	179	0	healthy	0	meat	Aberdeen Angus cross	0.296
54	0	0.67636		1257		Alamycine LA	4	healthy calves	RVC	dataset 5					0	IM	calves	1	calve	1	179	0	healthy	0	meat	Aberdeen Angus cross	0.296
72	0	0.410033		1257		Alamycine LA	4	healthy calves	RVC	dataset 5					0	IM	calves	1	calve	1	179	0	healthy	0	meat	Aberdeen Angus cross	0.296
96	0	0.260984		1257		Alamycine LA	4	healthy calves	RVC	dataset 5					0	IM	calves	1	calve	1	179	0	healthy	0	meat	Aberdeen Angus cross	0.296
120	0	0.147685		1257		Alamycine LA	4	healthy calves	RVC	dataset 5					0	IM	calves	1	calve	1	179	0	healthy	0	meat	Aberdeen Angus cross	0.296
0	0	0	1	1710		Alamycine LA	4	healthy calves	RVC	dataset 5			20000	20000	0	IM	calves	1	calve	1	179	0	healthy	0	meat	Aberdeen Angus cross	0.296
0.25	0	1.20135		1710		Alamycine LA	4	healthy calves	RVC	dataset 5					0	IM	calves	1	calve	1	179	0	healthy	0	meat	Aberdeen Angus cross	0.296
0.5	0	1.92074		1710		Alamycine LA	4	healthy calves	RVC	dataset 5					0	IM	calves	1	calve	1	179	0	healthy	0	meat	Aberdeen Angus cross	0.296
0.75	0	2.15005		1710		Alamycine LA	4	healthy calves	RVC	dataset 5					0	IM	calves	1	calve	1	179	0	healthy	0	meat	Aberdeen Angus cross	0.296
1	0	2.3386		1710		Alamycine LA	4	healthy calves	RVC	dataset 5					0	IM	calves	1	calve	1	179	0	healthy	0	meat	Aberdeen Angus cross	0.296
1.5	0	4.22033		1710		Alamycine LA	4	healthy calves	RVC	dataset 5					0	IM	calves	1	calve	1	179	0	healthy	0	meat	Aberdeen Angus cross	0.296
2	0	3.58394		1710		Alamycine LA	4	healthy calves	RVC	dataset 5					0	IM	calves	1	calve	1	179	0	healthy	0	meat	Aberdeen Angus cross	0.296
4	0	4.35686		1710		Alamycine LA	4	healthy calves	RVC	dataset 5					0	IM	calves	1	calve	1	179	0	healthy	0	meat	Aberdeen Angus cross	0.296
6	0	4.03786		1710		Alamycine LA	4	healthy calves	RVC	dataset 5					0	IM	calves	1	calve	1	179	0	healthy	0	meat	Aberdeen Angus cross	0.296
8	0	3.84925		1710		Alamycine LA	4	healthy calves	RVC	dataset 5					0	IM	calves	1	calve	1	179	0	healthy	0	meat	Aberdeen Angus cross	0.296
10	0	3.44678		1710		Alamycine LA	4	healthy calves	RVC	dataset 5					0	IM	calves	1	calve	1	179	0	healthy	0	meat	Aberdeen Angus cross	0.296
12	0	3.36962		1710		Alamycine LA	4	healthy calves	RVC	dataset 5					0	IM	calves	1	calve	1	179	0	healthy	0	meat	Aberdeen Angus cross	0.296
24	0	1.71324		1710		Alamycine LA	4	healthy calves	RVC	dataset 5					0	IM	calves	1	calve	1	179	0	healthy	0	meat	Aberdeen Angus cross	0.296
32	0	1.327		1710		Alamycine LA	4	healthy calves	RVC	dataset 5					0	IM	calves	1	calve	1	179	0	healthy	0	meat	Aberdeen Angus cross	0.296
48	0	0.872636		1710		Alamycine LA	4	healthy calves	RVC	dataset 5					0	IM	calves	1	calve	1	179	0	healthy	0	meat	Aberdeen Angus cross	0.296
54	0	0.755322		1710		Alamycine LA	4	healthy calves	RVC	dataset 5					0	IM	calves	1	calve	1	179	0	healthy	0	meat	Aberdeen Angus cross	0.296
72	0	0.494802		1710		Alamycine LA	4	healthy calves	RVC	dataset 5					0	IM	calves	1	calve	1	179	0	healthy	0	meat	Aberdeen Angus cross	0.296
96	0	0.368552		1710		Alamycine LA	4	healthy calves	RVC	dataset 5					0	IM	calves	1	calve	1	179	0	healthy	0	meat	Aberdeen Angus cross	0.296
120	0	0.295811		1710		Alamycine LA	4	healthy calves	RVC	dataset 5					0	IM	calves	1	calve	1	179	0	healthy	0	meat	Aberdeen Angus cross	0.296
0	0	0	1	1713		Alamycine LA	4	healthy calves	RVC	dataset 5			20000	20000	0	IM	calves	1	calve	1	179	0	healthy	0	meat	Aberdeen Angus cross	0.296
0.25	0	4.36		1713		Alamycine LA	4	healthy calves	RVC	dataset 5					0	IM	calves	1	calve	1	179	0	healthy	0	meat	Aberdeen Angus cross	0.296
0.5	0	4.48		1713		Alamycine LA	4	healthy calves	RVC	dataset 5					0	IM	calves	1	calve	1	179	0	healthy	0	meat	Aberdeen Angus cross	0.296
0.75	0	4		1713		Alamycine LA	4	healthy calves	RVC	dataset 5					0	IM	calves	1	calve	1	179	0	healthy	0	meat	Aberdeen Angus cross	0.296
1	0	4.36		1713		Alamycine LA	4	healthy calves	RVC	dataset 5					0	IM	calves	1	calve	1	179	0	healthy	0	meat	Aberdeen Angus cross	0.296
1.5	0	3.08588		1713		Alamycine LA	4	healthy calves	RVC	dataset 5					0	IM	calves	1	calve	1	179	0	healthy	0	meat	Aberdeen Angus cross	0.296
2	0	4.93		1713		Alamycine LA	4	healthy calves	RVC	dataset 5					0	IM	calves	1	calve	1	179	0	healthy	0	meat	Aberdeen Angus cross	0.296
4	0	5.00074		1713		Alamycine LA	4	healthy calves	RVC	dataset 5					0	IM	calves	1	calve	1	179	0	healthy	0	meat	Aberdeen Angus cross	0.296
6	0	4.76295		1713		Alamycine LA	4	healthy calves	RVC	dataset 5					0	IM	calves	1	calve	1	179	0	healthy	0	meat	Aberdeen Angus cross	0.296
8	0	4.49719		1713		Alamycine LA	4	healthy calves	RVC	dataset 5					0	IM	calves	1	calve	1	179	0	healthy	0	meat	Aberdeen Angus cross	0.296
10	0	3.93819		1713		Alamycine LA	4	healthy calves	RVC	dataset 5					0	IM	calves	1	calve	1	179	0	healthy	0	meat	Aberdeen Angus cross	0.296
12	0	4.04508		1713		Alamycine LA	4	healthy calves	RVC	dataset 5					0	IM	calves	1	calve	1	179	0	healthy	0	meat	Aberdeen Angus cross	0.296
24	0	1.95102		1713		Alamycine LA	4	healthy calves	RVC	dataset 5					0	IM	calves	1	calve	1	179	0	healthy	0	meat	Aberdeen Angus cross	0.296
32	0	1.54584		1713		Alamycine LA	4	healthy calves	RVC	dataset 5					0	IM	calves	1	calve	1	179	0	healthy	0	meat	Aberdeen Angus cross	0.296
48	0	0.93039		1713		Alamycine LA	4	healthy calves	RVC	dataset 5					0	IM	calves	1	calve	1	179	0	healthy	0	meat	Aberdeen Angus cross	0.296
54	0	0.812174		1713		Alamycine LA	4	healthy calves	RVC	dataset 5					0	IM	calves	1	calve	1	179	0	healthy	0	meat	Aberdeen Angus cross	0.296
72	0	0.445751		1713		Alamycine LA	4	healthy calves	RVC	dataset 5					0	IM	calves	1	calve	1	179	0	healthy	0	meat	Aberdeen Angus cross	0.296
96	0	0.333725		1713		Alamycine LA	4	healthy calves	RVC	dataset 5					0	IM	calves	1	calve	1	179	0	healthy	0	meat	Aberdeen Angus cross	0.296
120	0	0.19177		1713		Alamycine LA	4	healthy calves	RVC	dataset 5					0	IM	calves	1	calve	1	179	0	healthy	0	meat	Aberdeen Angus cross	0.296
0	0	0	1	1717		Alamycine LA	4	healthy calves	RVC	dataset 5			20000	20000	0	IM	calves	1	calve	1	179	0	healthy	0	meat	Aberdeen Angus cross	0.296
0.25	0	1.30658		1717		Alamycine LA	4	healthy calves	RVC	dataset 5					0	IM	calves	1	calve	1	179	0	healthy	0	meat	Aberdeen Angus cross	0.296
0.5	0	1.5		1717		Alamycine LA	4	healthy calves	RVC	dataset 5					0	IM	calves	1	calve	1	179	0	healthy	0	meat	Aberdeen Angus cross	0.296
0.75	0	2.58869		1717		Alamycine LA	4	healthy calves	RVC	dataset 5					0	IM	calves	1	calve	1	179	0	healthy	0	meat	Aberdeen Angus cross	0.296
1	0	3.31543		1717		Alamycine LA	4	healthy calves	RVC	dataset 5					0	IM	calves	1	calve	1	179	0	healthy	0	meat	Aberdeen Angus cross	0.296
1.5	0	4.27519		1717		Alamycine LA	4	healthy calves	RVC	dataset 5					0	IM	calves	1	calve	1	179	0	healthy	0	meat	Aberdeen Angus cross	0.296
2	0	4.34694		1717		Alamycine LA	4	healthy calves	RVC	dataset 5					0	IM	calves	1	calve	1	179	0	healthy	0	meat	Aberdeen Angus cross	0.296
4	0	5.04089		1717		Alamycine LA	4	healthy calves	RVC	dataset 5					0	IM	calves	1	calve	1	179	0	healthy	0	meat	Aberdeen Angus cross	0.296
6	0	4.33114		1717		Alamycine LA	4	healthy calves	RVC	dataset 5					0	IM	calves	1	calve	1	179	0	healthy	0	meat	Aberdeen Angus cross	0.296
8	0	4.05771		1717		Alamycine LA	4	healthy calves	RVC	dataset 5					0	IM	calves	1	calve	1	179	0	healthy	0	meat	Aberdeen Angus cross	0.296
10	0	3.45389		1717		Alamycine LA	4	healthy calves	RVC	dataset 5					0	IM	calves	1	calve	1	179	0	healthy	0	meat	Aberdeen Angus cross	0.296
12	0	3.42783		1717		Alamycine LA	4	healthy calves	RVC	dataset 5					0	IM	calves	1	calve	1	179	0	healthy	0	meat	Aberdeen Angus cross	0.296
24	0	1.90816		1717		Alamycine LA	4	healthy calves	RVC	dataset 5					0	IM	calves	1	calve	1	179	0	healthy	0	meat	Aberdeen Angus cross	0.296
32	0	1.45334		1717		Alamycine LA	4	healthy calves	RVC	dataset 5					0	IM	calves	1	calve	1	179	0	healthy	0	meat	Aberdeen Angus cross	0.296
48	0	0.816235		1717		Alamycine LA	4	healthy calves	RVC	dataset 5					0	IM	calves	1	calve	1	179	0	healthy	0	meat	Aberdeen Angus cross	0.296
54	0	0.702079		1717		Alamycine LA	4	healthy calves	RVC	dataset 5					0	IM	calves	1	calve	1	179	0	healthy	0	meat	Aberdeen Angus cross	0.296
72	0	0.534806		1717		Alamycine LA	4	healthy calves	RVC	dataset 5					0	IM	calves	1	calve	1	179	0	healthy	0	meat	Aberdeen Angus cross	0.296
96	0	0.291403		1717		Alamycine LA	4	healthy calves	RVC	dataset 5					0	IM	calves	1	calve	1	179	0	healthy	0	meat	Aberdeen Angus cross	0.296
120	0	0.208523		1717		Alamycine LA	4	healthy calves	RVC	dataset 5					0	IM	calves	1	calve	1	179	0	healthy	0	meat	Aberdeen Angus cross	0.296
0	0	0	1	1723		Alamycine LA	4	healthy calves	RVC	dataset 5			20000	20000	0	IM	calves	1	calve	1	179	0	healthy	0	meat	Aberdeen Angus cross	0.296
0.25	0	1.80495		1723		Alamycine LA	4	healthy calves	RVC	dataset 5					0	IM	calves	1	calve	1	179	0	healthy	0	meat	Aberdeen Angus cross	0.296
0.5	0	2.74929		1723		Alamycine LA	4	healthy calves	RVC	dataset 5					0	IM	calves	1	calve	1	179	0	healthy	0	meat	Aberdeen Angus cross	0.296
0.75	0	3.32131		1723		Alamycine LA	4	healthy calves	RVC	dataset 5					0	IM	calves	1	calve	1	179	0	healthy	0	meat	Aberdeen Angus cross	0.296
1	0	3.78974		1723		Alamycine LA	4	healthy calves	RVC	dataset 5					0	IM	calves	1	calve	1	179	0	healthy	0	meat	Aberdeen Angus cross	0.296
1.5	0	3.86802		1723		Alamycine LA	4	healthy calves	RVC	dataset 5					0	IM	calves	1	calve	1	179	0	healthy	0	meat	Aberdeen Angus cross	0.296
2	0	4.94885		1723		Alamycine LA	4	healthy calves	RVC	dataset 5					0	IM	calves	1	calve	1	179	0	healthy	0	meat	Aberdeen Angus cross	0.296
4	0	5.24439		1723		Alamycine LA	4	healthy calves	RVC	dataset 5					0	IM	calves	1	calve	1	179	0	healthy	0	meat	Aberdeen Angus cross	0.296
6	0	4.64609		1723		Alamycine LA	4	healthy calves	RVC	dataset 5					0	IM	calves	1	calve	1	179	0	healthy	0	meat	Aberdeen Angus cross	0.296
8	0	4.15111		1723		Alamycine LA	4	healthy calves	RVC	dataset 5					0	IM	calves	1	calve	1	179	0	healthy	0	meat	Aberdeen Angus cross	0.296
10	0	3.60992		1723		Alamycine LA	4	healthy calves	RVC	dataset 5					0	IM	calves	1	calve	1	179	0	healthy	0	meat	Aberdeen Angus cross	0.296
12	0	3.57853		1723		Alamycine LA	4	healthy calves	RVC	dataset 5					0	IM	calves	1	calve	1	179	0	healthy	0	meat	Aberdeen Angus cross	0.296
24	0	2.15181		1723		Alamycine LA	4	healthy calves	RVC	dataset 5					0	IM	calves	1	calve	1	179	0	healthy	0	meat	Aberdeen Angus cross	0.296
32	0	1.51922		1723		Alamycine LA	4	healthy calves	RVC	dataset 5					0	IM	calves	1	calve	1	179	0	healthy	0	meat	Aberdeen Angus cross	0.296
48	0	0.827515		1723		Alamycine LA	4	healthy calves	RVC	dataset 5					0	IM	calves	1	calve	1	179	0	healthy	0	meat	Aberdeen Angus cross	0.296
54	0	0.781943		1723		Alamycine LA	4	healthy calves	RVC	dataset 5					0	IM	calves	1	calve	1	179	0	healthy	0	meat	Aberdeen Angus cross	0.296
72	0	0.417177		1723		Alamycine LA	4	healthy calves	RVC	dataset 5					0	IM	calves	1	calve	1	179	0	healthy	0	meat	Aberdeen Angus cross	0.296
96	0	0.272446		1723		Alamycine LA	4	healthy calves	RVC	dataset 5					0	IM	calves	1	calve	1	179	0	healthy	0	meat	Aberdeen Angus cross	0.296
120	0	0.1759		1723		Alamycine LA	4	healthy calves	RVC	dataset 5					0	IM	calves	1	calve	1	179	0	healthy	0	meat	Aberdeen Angus cross	0.296
0	0	0	1	1969		Alamycine LA	4	sick calves	RVC	dataset 6			20000	20000	0	IM	calves	1	calve	1		1	sick	1	milk	Holstein Friesian	0.23
0.166667	0	1.7		1969		Alamycine LA	4	sick calves	RVC	dataset 6					0	IM	calves	1	calve	1		1	sick	1	milk	Holstein Friesian	0.23
0.333333	0	2.15428		1969		Alamycine LA	4	sick calves	RVC	dataset 6					0	IM	calves	1	calve	1		1	sick	1	milk	Holstein Friesian	0.23
0.5	0	2.4457		1969		Alamycine LA	4	sick calves	RVC	dataset 6					0	IM	calves	1	calve	1		1	sick	1	milk	Holstein Friesian	0.23
0.75	0	2.51568		1969		Alamycine LA	4	sick calves	RVC	dataset 6					0	IM	calves	1	calve	1		1	sick	1	milk	Holstein Friesian	0.23
1	0	2.98205		1969		Alamycine LA	4	sick calves	RVC	dataset 6					0	IM	calves	1	calve	1		1	sick	1	milk	Holstein Friesian	0.23
1.5	0	3.3659		1969		Alamycine LA	4	sick calves	RVC	dataset 6					0	IM	calves	1	calve	1		1	sick	1	milk	Holstein Friesian	0.23
2	0	3.31054		1969		Alamycine LA	4	sick calves	RVC	dataset 6					0	IM	calves	1	calve	1		1	sick	1	milk	Holstein Friesian	0.23
3	0	3.42126		1969		Alamycine LA	4	sick calves	RVC	dataset 6					0	IM	calves	1	calve	1		1	sick	1	milk	Holstein Friesian	0.23
5	0	3.42439		1969		Alamycine LA	4	sick calves	RVC	dataset 6					0	IM	calves	1	calve	1		1	sick	1	milk	Holstein Friesian	0.23
7	0	3.15752		1969		Alamycine LA	4	sick calves	RVC	dataset 6					0	IM	calves	1	calve	1		1	sick	1	milk	Holstein Friesian	0.23
9	0	2.98309		1969		Alamycine LA	4	sick calves	RVC	dataset 6					0	IM	calves	1	calve	1		1	sick	1	milk	Holstein Friesian	0.23
12	0	2.50784		1969		Alamycine LA	4	sick calves	RVC	dataset 6					0	IM	calves	1	calve	1		1	sick	1	milk	Holstein Friesian	0.23
24	0	1.84406		1969		Alamycine LA	4	sick calves	RVC	dataset 6					0	IM	calves	1	calve	1		1	sick	1	milk	Holstein Friesian	0.23
28	0	1.45394		1969		Alamycine LA	4	sick calves	RVC	dataset 6					0	IM	calves	1	calve	1		1	sick	1	milk	Holstein Friesian	0.23
32	0	1.21162		1969		Alamycine LA	4	sick calves	RVC	dataset 6					0	IM	calves	1	calve	1		1	sick	1	milk	Holstein Friesian	0.23
48	0	0.720705		1969		Alamycine LA	4	sick calves	RVC	dataset 6					0	IM	calves	1	calve	1		1	sick	1	milk	Holstein Friesian	0.23
0	0	0	1	1970		Alamycine LA	4	sick calves	RVC	dataset 6			20000	20000	0	IM	calves	1	calve	1		1	sick	1	milk	Holstein Friesian	0.23
0.166667	0	1.37666		1970		Alamycine LA	4	sick calves	RVC	dataset 6					0	IM	calves	1	calve	1		1	sick	1	milk	Holstein Friesian	0.23
0.333333	0	1.88168		1970		Alamycine LA	4	sick calves	RVC	dataset 6					0	IM	calves	1	calve	1		1	sick	1	milk	Holstein Friesian	0.23
0.5	0	1.9454		1970		Alamycine LA	4	sick calves	RVC	dataset 6					0	IM	calves	1	calve	1		1	sick	1	milk	Holstein Friesian	0.23
0.75	0	2.02791		1970		Alamycine LA	4	sick calves	RVC	dataset 6					0	IM	calves	1	calve	1		1	sick	1	milk	Holstein Friesian	0.23
1	0	2.70476		1970		Alamycine LA	4	sick calves	RVC	dataset 6					0	IM	calves	1	calve	1		1	sick	1	milk	Holstein Friesian	0.23
1.5	0	3.68659		1970		Alamycine LA	4	sick calves	RVC	dataset 6					0	IM	calves	1	calve	1		1	sick	1	milk	Holstein Friesian	0.23
2	0	3.95086		1970		Alamycine LA	4	sick calves	RVC	dataset 6					0	IM	calves	1	calve	1		1	sick	1	milk	Holstein Friesian	0.23
3	0	4.03024		1970		Alamycine LA	4	sick calves	RVC	dataset 6					0	IM	calves	1	calve	1		1	sick	1	milk	Holstein Friesian	0.23
5	0	3.82134		1970		Alamycine LA	4	sick calves	RVC	dataset 6					0	IM	calves	1	calve	1		1	sick	1	milk	Holstein Friesian	0.23
7	0	4.1561		1970		Alamycine LA	4	sick calves	RVC	dataset 6					0	IM	calves	1	calve	1		1	sick	1	milk	Holstein Friesian	0.23
9	0	3.99159		1970		Alamycine LA	4	sick calves	RVC	dataset 6					0	IM	calves	1	calve	1		1	sick	1	milk	Holstein Friesian	0.23
12	0	3.4521		1970		Alamycine LA	4	sick calves	RVC	dataset 6					0	IM	calves	1	calve	1		1	sick	1	milk	Holstein Friesian	0.23
24	0	2.5063		1970		Alamycine LA	4	sick calves	RVC	dataset 6					0	IM	calves	1	calve	1		1	sick	1	milk	Holstein Friesian	0.23
28	0	2.04149		1970		Alamycine LA	4	sick calves	RVC	dataset 6					0	IM	calves	1	calve	1		1	sick	1	milk	Holstein Friesian	0.23
32	0	1.7224		1970		Alamycine LA	4	sick calves	RVC	dataset 6					0	IM	calves	1	calve	1		1	sick	1	milk	Holstein Friesian	0.23
48	0	0.975571		1970		Alamycine LA	4	sick calves	RVC	dataset 6					0	IM	calves	1	calve	1		1	sick	1	milk	Holstein Friesian	0.23
0	0	0	1	1560		Alamycine LA	4	sick calves	RVC	dataset 6			20000	20000	0	IM	calves	1	calve	1		1	sick	1	milk	Holstein Friesian	0.23
0.166667	0	1.14828		1560		Alamycine LA	4	sick calves	RVC	dataset 6					0	IM	calves	1	calve	1		1	sick	1	milk	Holstein Friesian	0.23
0.333333	0	1.52684		1560		Alamycine LA	4	sick calves	RVC	dataset 6					0	IM	calves	1	calve	1		1	sick	1	milk	Holstein Friesian	0.23
0.5	0	1.90006		1560		Alamycine LA	4	sick calves	RVC	dataset 6					0	IM	calves	1	calve	1		1	sick	1	milk	Holstein Friesian	0.23
0.75	0	2.32423		1560		Alamycine LA	4	sick calves	RVC	dataset 6					0	IM	calves	1	calve	1		1	sick	1	milk	Holstein Friesian	0.23
1	0	2.84402		1560		Alamycine LA	4	sick calves	RVC	dataset 6					0	IM	calves	1	calve	1		1	sick	1	milk	Holstein Friesian	0.23
1.5	0	2.96486		1560		Alamycine LA	4	sick calves	RVC	dataset 6					0	IM	calves	1	calve	1		1	sick	1	milk	Holstein Friesian	0.23
2	0	3.17501		1560		Alamycine LA	4	sick calves	RVC	dataset 6					0	IM	calves	1	calve	1		1	sick	1	milk	Holstein Friesian	0.23
3	0	3.10221		1560		Alamycine LA	4	sick calves	RVC	dataset 6					0	IM	calves	1	calve	1		1	sick	1	milk	Holstein Friesian	0.23
5	0	2.99495		1560		Alamycine LA	4	sick calves	RVC	dataset 6					0	IM	calves	1	calve	1		1	sick	1	milk	Holstein Friesian	0.23
7	0	2.96972		1560		Alamycine LA	4	sick calves	RVC	dataset 6					0	IM	calves	1	calve	1		1	sick	1	milk	Holstein Friesian	0.23
9	0	2.88624		1560		Alamycine LA	4	sick calves	RVC	dataset 6					0	IM	calves	1	calve	1		1	sick	1	milk	Holstein Friesian	0.23
12	0	2.37713		1560		Alamycine LA	4	sick calves	RVC	dataset 6					0	IM	calves	1	calve	1		1	sick	1	milk	Holstein Friesian	0.23
24	0	2.00828		1560		Alamycine LA	4	sick calves	RVC	dataset 6					0	IM	calves	1	calve	1		1	sick	1	milk	Holstein Friesian	0.23
28	0	1.88501		1560		Alamycine LA	4	sick calves	RVC	dataset 6					0	IM	calves	1	calve	1		1	sick	1	milk	Holstein Friesian	0.23
32	0	1.47928		1560		Alamycine LA	4	sick calves	RVC	dataset 6					0	IM	calves	1	calve	1		1	sick	1	milk	Holstein Friesian	0.23
48	0	0.86097		1560		Alamycine LA	4	sick calves	RVC	dataset 6					0	IM	calves	1	calve	1		1	sick	1	milk	Holstein Friesian	0.23
0	0	0	1	1956		Alamycine LA	4	sick calves	RVC	dataset 6			20000	20000	0	IM	calves	1	calve	1		1	sick	1	milk	Holstein Friesian	0.23
0.166667	0	3.4696		1956		Alamycine LA	4	sick calves	RVC	dataset 6					0	IM	calves	1	calve	1		1	sick	1	milk	Holstein Friesian	0.23
0.333333	0	5.31433		1956		Alamycine LA	4	sick calves	RVC	dataset 6					0	IM	calves	1	calve	1		1	sick	1	milk	Holstein Friesian	0.23
0.5	0	6.95279		1956		Alamycine LA	4	sick calves	RVC	dataset 6					0	IM	calves	1	calve	1		1	sick	1	milk	Holstein Friesian	0.23
0.75	0	8.05449		1956		Alamycine LA	4	sick calves	RVC	dataset 6					0	IM	calves	1	calve	1		1	sick	1	milk	Holstein Friesian	0.23
1	0	7.73999		1956		Alamycine LA	4	sick calves	RVC	dataset 6					0	IM	calves	1	calve	1		1	sick	1	milk	Holstein Friesian	0.23
1.5	0	7.94189		1956		Alamycine LA	4	sick calves	RVC	dataset 6					0	IM	calves	1	calve	1		1	sick	1	milk	Holstein Friesian	0.23
2	0	7.93121		1956		Alamycine LA	4	sick calves	RVC	dataset 6					0	IM	calves	1	calve	1		1	sick	1	milk	Holstein Friesian	0.23
3	0	7.9647		1956		Alamycine LA	4	sick calves	RVC	dataset 6					0	IM	calves	1	calve	1		1	sick	1	milk	Holstein Friesian	0.23
5	0	7.86472		1956		Alamycine LA	4	sick calves	RVC	dataset 6					0	IM	calves	1	calve	1		1	sick	1	milk	Holstein Friesian	0.23
7	0	7.14693		1956		Alamycine LA	4	sick calves	RVC	dataset 6					0	IM	calves	1	calve	1		1	sick	1	milk	Holstein Friesian	0.23
9	0	6.72663		1956		Alamycine LA	4	sick calves	RVC	dataset 6					0	IM	calves	1	calve	1		1	sick	1	milk	Holstein Friesian	0.23
12	0	5.59194		1956		Alamycine LA	4	sick calves	RVC	dataset 6					0	IM	calves	1	calve	1		1	sick	1	milk	Holstein Friesian	0.23
24	0	3.25509		1956		Alamycine LA	4	sick calves	RVC	dataset 6					0	IM	calves	1	calve	1		1	sick	1	milk	Holstein Friesian	0.23
28	0	2.76005		1956		Alamycine LA	4	sick calves	RVC	dataset 6					0	IM	calves	1	calve	1		1	sick	1	milk	Holstein Friesian	0.23
32	0	1.99955		1956		Alamycine LA	4	sick calves	RVC	dataset 6					0	IM	calves	1	calve	1		1	sick	1	milk	Holstein Friesian	0.23
48	0	1.13227		1956		Alamycine LA	4	sick calves	RVC	dataset 6					0	IM	calves	1	calve	1		1	sick	1	milk	Holstein Friesian	0.23
0	0	0	1	1631		Alamycine LA	4	sick calves	RVC	dataset 6			20000	20000	0	IM	calves	1	calve	1		1	sick	1	milk	Holstein Friesian	0.23
0.166667	0	1.97341		1631		Alamycine LA	4	sick calves	RVC	dataset 6					0	IM	calves	1	calve	1		1	sick	1	milk	Holstein Friesian	0.23
0.333333	0	2.40779		1631		Alamycine LA	4	sick calves	RVC	dataset 6					0	IM	calves	1	calve	1		1	sick	1	milk	Holstein Friesian	0.23
0.5	0	2.52765		1631		Alamycine LA	4	sick calves	RVC	dataset 6					0	IM	calves	1	calve	1		1	sick	1	milk	Holstein Friesian	0.23
0.75	0	2.8484		1631		Alamycine LA	4	sick calves	RVC	dataset 6					0	IM	calves	1	calve	1		1	sick	1	milk	Holstein Friesian	0.23
1	0	2.71512		1631		Alamycine LA	4	sick calves	RVC	dataset 6					0	IM	calves	1	calve	1		1	sick	1	milk	Holstein Friesian	0.23
1.5	0	2.94094		1631		Alamycine LA	4	sick calves	RVC	dataset 6					0	IM	calves	1	calve	1		1	sick	1	milk	Holstein Friesian	0.23
2	0	2.89491		1631		Alamycine LA	4	sick calves	RVC	dataset 6					0	IM	calves	1	calve	1		1	sick	1	milk	Holstein Friesian	0.23
3	0	3.07327		1631		Alamycine LA	4	sick calves	RVC	dataset 6					0	IM	calves	1	calve	1		1	sick	1	milk	Holstein Friesian	0.23
5	0	2.89251		1631		Alamycine LA	4	sick calves	RVC	dataset 6					0	IM	calves	1	calve	1		1	sick	1	milk	Holstein Friesian	0.23
7	0	2.78943		1631		Alamycine LA	4	sick calves	RVC	dataset 6					0	IM	calves	1	calve	1		1	sick	1	milk	Holstein Friesian	0.23
9	0	2.54012		1631		Alamycine LA	4	sick calves	RVC	dataset 6					0	IM	calves	1	calve	1		1	sick	1	milk	Holstein Friesian	0.23
12	0	2.04389		1631		Alamycine LA	4	sick calves	RVC	dataset 6					0	IM	calves	1	calve	1		1	sick	1	milk	Holstein Friesian	0.23
24	0	1.59033		1631		Alamycine LA	4	sick calves	RVC	dataset 6					0	IM	calves	1	calve	1		1	sick	1	milk	Holstein Friesian	0.23
28	0	1.4067		1631		Alamycine LA	4	sick calves	RVC	dataset 6					0	IM	calves	1	calve	1		1	sick	1	milk	Holstein Friesian	0.23
32	0	1.3204		1631		Alamycine LA	4	sick calves	RVC	dataset 6					0	IM	calves	1	calve	1		1	sick	1	milk	Holstein Friesian	0.23
48	0	0.767597		1631		Alamycine LA	4	sick calves	RVC	dataset 6					0	IM	calves	1	calve	1		1	sick	1	milk	Holstein Friesian	0.23
0	0	0	1	1667		Alamycine LA	4	sick calves	RVC	dataset 6			20000	20000	0	IM	calves	1	calve	1		1	sick	1	milk	Holstein Friesian	0.23
0.166667	0	0.833673		1667		Alamycine LA	4	sick calves	RVC	dataset 6					0	IM	calves	1	calve	1		1	sick	1	milk	Holstein Friesian	0.23
0.333333	0	1.17211		1667		Alamycine LA	4	sick calves	RVC	dataset 6					0	IM	calves	1	calve	1		1	sick	1	milk	Holstein Friesian	0.23
0.5	0	1.40634		1667		Alamycine LA	4	sick calves	RVC	dataset 6					0	IM	calves	1	calve	1		1	sick	1	milk	Holstein Friesian	0.23
0.75	0	1.8261		1667		Alamycine LA	4	sick calves	RVC	dataset 6					0	IM	calves	1	calve	1		1	sick	1	milk	Holstein Friesian	0.23
1	0	1.97218		1667		Alamycine LA	4	sick calves	RVC	dataset 6					0	IM	calves	1	calve	1		1	sick	1	milk	Holstein Friesian	0.23
1.5	0	2.21956		1667		Alamycine LA	4	sick calves	RVC	dataset 6					0	IM	calves	1	calve	1		1	sick	1	milk	Holstein Friesian	0.23
2	0	2.70749		1667		Alamycine LA	4	sick calves	RVC	dataset 6					0	IM	calves	1	calve	1		1	sick	1	milk	Holstein Friesian	0.23
3	0	2.55264		1667		Alamycine LA	4	sick calves	RVC	dataset 6					0	IM	calves	1	calve	1		1	sick	1	milk	Holstein Friesian	0.23
5	0	2.94221		1667		Alamycine LA	4	sick calves	RVC	dataset 6					0	IM	calves	1	calve	1		1	sick	1	milk	Holstein Friesian	0.23
7	0	2.93052		1667		Alamycine LA	4	sick calves	RVC	dataset 6					0	IM	calves	1	calve	1		1	sick	1	milk	Holstein Friesian	0.23
9	0	2.76349		1667		Alamycine LA	4	sick calves	RVC	dataset 6					0	IM	calves	1	calve	1		1	sick	1	milk	Holstein Friesian	0.23
12	0	2.34617		1667		Alamycine LA	4	sick calves	RVC	dataset 6					0	IM	calves	1	calve	1		1	sick	1	milk	Holstein Friesian	0.23
24	0	1.89037		1667		Alamycine LA	4	sick calves	RVC	dataset 6					0	IM	calves	1	calve	1		1	sick	1	milk	Holstein Friesian	0.23
28	0	1.80223		1667		Alamycine LA	4	sick calves	RVC	dataset 6					0	IM	calves	1	calve	1		1	sick	1	milk	Holstein Friesian	0.23
32	0	1.27437		1667		Alamycine LA	4	sick calves	RVC	dataset 6					0	IM	calves	1	calve	1		1	sick	1	milk	Holstein Friesian	0.23
48	0	1.01336		1667		Alamycine LA	4	sick calves	RVC	dataset 6					0	IM	calves	1	calve	1		1	sick	1	milk	Holstein Friesian	0.23
0	0	0	1	1977		Alamycine LA	4	sick calves	RVC	dataset 6			20000	20000	0	IM	calves	1	calve	1		1	sick	1	milk	Holstein Friesian	0.23
0.166667	0	0.91461		1977		Alamycine LA	4	sick calves	RVC	dataset 6					0	IM	calves	1	calve	1		1	sick	1	milk	Holstein Friesian	0.23
0.333333	0	1.42871		1977		Alamycine LA	4	sick calves	RVC	dataset 6					0	IM	calves	1	calve	1		1	sick	1	milk	Holstein Friesian	0.23
0.5	0	1.83893		1977		Alamycine LA	4	sick calves	RVC	dataset 6					0	IM	calves	1	calve	1		1	sick	1	milk	Holstein Friesian	0.23
0.75	0	2.0069		1977		Alamycine LA	4	sick calves	RVC	dataset 6					0	IM	calves	1	calve	1		1	sick	1	milk	Holstein Friesian	0.23
1	0	2.64625		1977		Alamycine LA	4	sick calves	RVC	dataset 6					0	IM	calves	1	calve	1		1	sick	1	milk	Holstein Friesian	0.23
1.5	0	3.18414		1977		Alamycine LA	4	sick calves	RVC	dataset 6					0	IM	calves	1	calve	1		1	sick	1	milk	Holstein Friesian	0.23
2	0	3.55552		1977		Alamycine LA	4	sick calves	RVC	dataset 6					0	IM	calves	1	calve	1		1	sick	1	milk	Holstein Friesian	0.23
3	0	3.6463		1977		Alamycine LA	4	sick calves	RVC	dataset 6					0	IM	calves	1	calve	1		1	sick	1	milk	Holstein Friesian	0.23
5	0	3.10744		1977		Alamycine LA	4	sick calves	RVC	dataset 6					0	IM	calves	1	calve	1		1	sick	1	milk	Holstein Friesian	0.23
7	0	3.06035		1977		Alamycine LA	4	sick calves	RVC	dataset 6					0	IM	calves	1	calve	1		1	sick	1	milk	Holstein Friesian	0.23
9	0	2.67198		1977		Alamycine LA	4	sick calves	RVC	dataset 6					0	IM	calves	1	calve	1		1	sick	1	milk	Holstein Friesian	0.23
12	0	2.12535		1977		Alamycine LA	4	sick calves	RVC	dataset 6					0	IM	calves	1	calve	1		1	sick	1	milk	Holstein Friesian	0.23
24	0	1.3457		1977		Alamycine LA	4	sick calves	RVC	dataset 6					0	IM	calves	1	calve	1		1	sick	1	milk	Holstein Friesian	0.23
28	0	1.15394		1977		Alamycine LA	4	sick calves	RVC	dataset 6					0	IM	calves	1	calve	1		1	sick	1	milk	Holstein Friesian	0.23
32	0	1.06753		1977		Alamycine LA	4	sick calves	RVC	dataset 6					0	IM	calves	1	calve	1		1	sick	1	milk	Holstein Friesian	0.23
48	0	0.632071		1977		Alamycine LA	4	sick calves	RVC	dataset 6					0	IM	calves	1	calve	1		1	sick	1	milk	Holstein Friesian	0.23
0	0	0	1	1668		Alamycine LA	4	sick calves	RVC	dataset 6			20000	20000	0	IM	calves	1	calve	1		1	sick	1	milk	Holstein Friesian	0.23
0.166667	0	2.21816		1668		Alamycine LA	4	sick calves	RVC	dataset 6					0	IM	calves	1	calve	1		1	sick	1	milk	Holstein Friesian	0.23
0.333333	0	2.34615		1668		Alamycine LA	4	sick calves	RVC	dataset 6					0	IM	calves	1	calve	1		1	sick	1	milk	Holstein Friesian	0.23
0.5	0	3.11879		1668		Alamycine LA	4	sick calves	RVC	dataset 6					0	IM	calves	1	calve	1		1	sick	1	milk	Holstein Friesian	0.23
0.75	0	3.20961		1668		Alamycine LA	4	sick calves	RVC	dataset 6					0	IM	calves	1	calve	1		1	sick	1	milk	Holstein Friesian	0.23
1	0	3.35172		1668		Alamycine LA	4	sick calves	RVC	dataset 6					0	IM	calves	1	calve	1		1	sick	1	milk	Holstein Friesian	0.23
1.5	0	3.44112		1668		Alamycine LA	4	sick calves	RVC	dataset 6					0	IM	calves	1	calve	1		1	sick	1	milk	Holstein Friesian	0.23
2	0	3.45853		1668		Alamycine LA	4	sick calves	RVC	dataset 6					0	IM	calves	1	calve	1		1	sick	1	milk	Holstein Friesian	0.23
3	0	3.2082		1668		Alamycine LA	4	sick calves	RVC	dataset 6					0	IM	calves	1	calve	1		1	sick	1	milk	Holstein Friesian	0.23
5	0	3.0868		1668		Alamycine LA	4	sick calves	RVC	dataset 6					0	IM	calves	1	calve	1		1	sick	1	milk	Holstein Friesian	0.23
7	0	2.98845		1668		Alamycine LA	4	sick calves	RVC	dataset 6					0	IM	calves	1	calve	1		1	sick	1	milk	Holstein Friesian	0.23
9	0	2.81576		1668		Alamycine LA	4	sick calves	RVC	dataset 6					0	IM	calves	1	calve	1		1	sick	1	milk	Holstein Friesian	0.23
12	0	2.3518		1668		Alamycine LA	4	sick calves	RVC	dataset 6					0	IM	calves	1	calve	1		1	sick	1	milk	Holstein Friesian	0.23
24	0	1.8342		1668		Alamycine LA	4	sick calves	RVC	dataset 6					0	IM	calves	1	calve	1		1	sick	1	milk	Holstein Friesian	0.23
28	0	1.56646		1668		Alamycine LA	4	sick calves	RVC	dataset 6					0	IM	calves	1	calve	1		1	sick	1	milk	Holstein Friesian	0.23
32	0	1.15708		1668		Alamycine LA	4	sick calves	RVC	dataset 6					0	IM	calves	1	calve	1		1	sick	1	milk	Holstein Friesian	0.23
48	0	0.941097		1668		Alamycine LA	4	sick calves	RVC	dataset 6					0	IM	calves	1	calve	1		1	sick	1	milk	Holstein Friesian	0.23
0	1	0	1	7F		BioMycin	5	Clarke	Clarke	dataset 8			20000	20000	0	IM	steer	1	adult	0	336	1	healthy	0	meat	Polled Hereford
0.0833333	1	1.75		7F		BioMycin	5	Clarke	Clarke	dataset 8					0	IM	steer	1	adult	0	336	1	healthy	0	meat	Polled Hereford
0.25	1	3.18		7F		BioMycin	5	Clarke	Clarke	dataset 8					0	IM	steer	1	adult	0	336	1	healthy	0	meat	Polled Hereford
0.5	1	3.81		7F		BioMycin	5	Clarke	Clarke	dataset 8					0	IM	steer	1	adult	0	336	1	healthy	0	meat	Polled Hereford
1	1	4.67		7F		BioMycin	5	Clarke	Clarke	dataset 8					0	IM	steer	1	adult	0	336	1	healthy	0	meat	Polled Hereford
2	1	5.06		7F		BioMycin	5	Clarke	Clarke	dataset 8					0	IM	steer	1	adult	0	336	1	healthy	0	meat	Polled Hereford
3	1	4.86		7F		BioMycin	5	Clarke	Clarke	dataset 8					0	IM	steer	1	adult	0	336	1	healthy	0	meat	Polled Hereford
4	1	4.57		7F		BioMycin	5	Clarke	Clarke	dataset 8					0	IM	steer	1	adult	0	336	1	healthy	0	meat	Polled Hereford
6	1	4.48		7F		BioMycin	5	Clarke	Clarke	dataset 8					0	IM	steer	1	adult	0	336	1	healthy	0	meat	Polled Hereford
8	1	4.22		7F		BioMycin	5	Clarke	Clarke	dataset 8					0	IM	steer	1	adult	0	336	1	healthy	0	meat	Polled Hereford
12	1	3.59		7F		BioMycin	5	Clarke	Clarke	dataset 8					0	IM	steer	1	adult	0	336	1	healthy	0	meat	Polled Hereford
24	1	3.18		7F		BioMycin	5	Clarke	Clarke	dataset 8					0	IM	steer	1	adult	0	336	1	healthy	0	meat	Polled Hereford
36	1	2.87		7F		BioMycin	5	Clarke	Clarke	dataset 8					0	IM	steer	1	adult	0	336	1	healthy	0	meat	Polled Hereford
48	1	1.6		7F		BioMycin	5	Clarke	Clarke	dataset 8					0	IM	steer	1	adult	0	336	1	healthy	0	meat	Polled Hereford
72	1	0.46		7F		BioMycin	5	Clarke	Clarke	dataset 8					0	IM	steer	1	adult	0	336	1	healthy	0	meat	Polled Hereford
240	1	0	1	7F		Oxy Shot LA	5	Clarke	Clarke	dataset 8			20000	20000	1	IM	steer	1	adult	0	336	1	healthy	0	meat	Polled Hereford
240.083	1	7.49		7F		Oxy Shot LA	5	Clarke	Clarke	dataset 8					1	IM	steer	1	adult	0	336	1	healthy	0	meat	Polled Hereford
240.25	1	7.08		7F		Oxy Shot LA	5	Clarke	Clarke	dataset 8					1	IM	steer	1	adult	0	336	1	healthy	0	meat	Polled Hereford
240.5	1	6		7F		Oxy Shot LA	5	Clarke	Clarke	dataset 8					1	IM	steer	1	adult	0	336	1	healthy	0	meat	Polled Hereford
241	1	6.46		7F		Oxy Shot LA	5	Clarke	Clarke	dataset 8					1	IM	steer	1	adult	0	336	1	healthy	0	meat	Polled Hereford
242	1	7.08		7F		Oxy Shot LA	5	Clarke	Clarke	dataset 8					1	IM	steer	1	adult	0	336	1	healthy	0	meat	Polled Hereford
243	1	7.62		7F		Oxy Shot LA	5	Clarke	Clarke	dataset 8					1	IM	steer	1	adult	0	336	1	healthy	0	meat	Polled Hereford
244	1	7.08		7F		Oxy Shot LA	5	Clarke	Clarke	dataset 8					1	IM	steer	1	adult	0	336	1	healthy	0	meat	Polled Hereford
246	1	7.77		7F		Oxy Shot LA	5	Clarke	Clarke	dataset 8					1	IM	steer	1	adult	0	336	1	healthy	0	meat	Polled Hereford
248	1	7.49		7F		Oxy Shot LA	5	Clarke	Clarke	dataset 8					1	IM	steer	1	adult	0	336	1	healthy	0	meat	Polled Hereford
252	1	6.96		7F		Oxy Shot LA	5	Clarke	Clarke	dataset 8					1	IM	steer	1	adult	0	336	1	healthy	0	meat	Polled Hereford
264	1	5.09		7F		Oxy Shot LA	5	Clarke	Clarke	dataset 8					1	IM	steer	1	adult	0	336	1	healthy	0	meat	Polled Hereford
276	1	4.08		7F		Oxy Shot LA	5	Clarke	Clarke	dataset 8					1	IM	steer	1	adult	0	336	1	healthy	0	meat	Polled Hereford
288	1	3.4		7F		Oxy Shot LA	5	Clarke	Clarke	dataset 8					1	IM	steer	1	adult	0	336	1	healthy	0	meat	Polled Hereford
312	1	1.01		7F		Oxy Shot LA	5	Clarke	Clarke	dataset 8					1	IM	steer	1	adult	0	336	1	healthy	0	meat	Polled Hereford
0	1	0	1	79F		BioMycin	5	Clarke	Clarke	dataset 8			20000	20000	0	IM	steer	1	adult	0	336	1	healthy	0	meat	Polled Hereford
0.0833333	1	2.05		79F		BioMycin	5	Clarke	Clarke	dataset 8					0	IM	steer	1	adult	0	336	1	healthy	0	meat	Polled Hereford
0.25	1	3.33		79F		BioMycin	5	Clarke	Clarke	dataset 8					0	IM	steer	1	adult	0	336	1	healthy	0	meat	Polled Hereford
0.5	1	5.1		79F		BioMycin	5	Clarke	Clarke	dataset 8					0	IM	steer	1	adult	0	336	1	healthy	0	meat	Polled Hereford
1	1	7.24		79F		BioMycin	5	Clarke	Clarke	dataset 8					0	IM	steer	1	adult	0	336	1	healthy	0	meat	Polled Hereford
2	1	6.7		79F		BioMycin	5	Clarke	Clarke	dataset 8					0	IM	steer	1	adult	0	336	1	healthy	0	meat	Polled Hereford
3	1	6.08		79F		BioMycin	5	Clarke	Clarke	dataset 8					0	IM	steer	1	adult	0	336	1	healthy	0	meat	Polled Hereford
4	1	6.44		79F		BioMycin	5	Clarke	Clarke	dataset 8					0	IM	steer	1	adult	0	336	1	healthy	0	meat	Polled Hereford
6	1	8.62		79F		BioMycin	5	Clarke	Clarke	dataset 8					0	IM	steer	1	adult	0	336	1	healthy	0	meat	Polled Hereford
8	1	8.79		79F		BioMycin	5	Clarke	Clarke	dataset 8					0	IM	steer	1	adult	0	336	1	healthy	0	meat	Polled Hereford
12	1	8.13		79F		BioMycin	5	Clarke	Clarke	dataset 8					0	IM	steer	1	adult	0	336	1	healthy	0	meat	Polled Hereford
24	1	5.96		79F		BioMycin	5	Clarke	Clarke	dataset 8					0	IM	steer	1	adult	0	336	1	healthy	0	meat	Polled Hereford
36	1	6.7		79F		BioMycin	5	Clarke	Clarke	dataset 8					0	IM	steer	1	adult	0	336	1	healthy	0	meat	Polled Hereford
48	1	3.2		79F		BioMycin	5	Clarke	Clarke	dataset 8					0	IM	steer	1	adult	0	336	1	healthy	0	meat	Polled Hereford
72	1	1.14		79F		BioMycin	5	Clarke	Clarke	dataset 8					0	IM	steer	1	adult	0	336	1	healthy	0	meat	Polled Hereford
240	1	0	1	79F		Oxy Shot LA	5	Clarke	Clarke	dataset 8			20000	20000	1	IM	steer	1	adult	0	336	1	healthy	0	meat	Polled Hereford
240.083	1	4.36		79F		Oxy Shot LA	5	Clarke	Clarke	dataset 8					1	IM	steer	1	adult	0	336	1	healthy	0	meat	Polled Hereford
240.25	1	5.8		79F		Oxy Shot LA	5	Clarke	Clarke	dataset 8					1	IM	steer	1	adult	0	336	1	healthy	0	meat	Polled Hereford
240.5	1	5.8		79F		Oxy Shot LA	5	Clarke	Clarke	dataset 8					1	IM	steer	1	adult	0	336	1	healthy	0	meat	Polled Hereford
241	1	6.23		79F		Oxy Shot LA	5	Clarke	Clarke	dataset 8					1	IM	steer	1	adult	0	336	1	healthy	0	meat	Polled Hereford
242	1	8.9		79F		Oxy Shot LA	5	Clarke	Clarke	dataset 8					1	IM	steer	1	adult	0	336	1	healthy	0	meat	Polled Hereford
243	1	7.72		79F		Oxy Shot LA	5	Clarke	Clarke	dataset 8					1	IM	steer	1	adult	0	336	1	healthy	0	meat	Polled Hereford
244	1	7.19		79F		Oxy Shot LA	5	Clarke	Clarke	dataset 8					1	IM	steer	1	adult	0	336	1	healthy	0	meat	Polled Hereford
246	1	6.57		79F		Oxy Shot LA	5	Clarke	Clarke	dataset 8					1	IM	steer	1	adult	0	336	1	healthy	0	meat	Polled Hereford
248	1	6.81		79F		Oxy Shot LA	5	Clarke	Clarke	dataset 8					1	IM	steer	1	adult	0	336	1	healthy	0	meat	Polled Hereford
252	1	5.8		79F		Oxy Shot LA	5	Clarke	Clarke	dataset 8					1	IM	steer	1	adult	0	336	1	healthy	0	meat	Polled Hereford
264	1	5.6		79F		Oxy Shot LA	5	Clarke	Clarke	dataset 8					1	IM	steer	1	adult	0	336	1	healthy	0	meat	Polled Hereford
276	1	4.13		79F		Oxy Shot LA	5	Clarke	Clarke	dataset 8					1	IM	steer	1	adult	0	336	1	healthy	0	meat	Polled Hereford
288	1	2.42		79F		Oxy Shot LA	5	Clarke	Clarke	dataset 8					1	IM	steer	1	adult	0	336	1	healthy	0	meat	Polled Hereford
312	1	0.53		79F		Oxy Shot LA	5	Clarke	Clarke	dataset 8					1	IM	steer	1	adult	0	336	1	healthy	0	meat	Polled Hereford
0	1	0	1	21F		BioMycin	5	Clarke	Clarke	dataset 8			20000	20000	0	IM	steer	1	adult	0	336	1	healthy	0	meat	Polled Hereford
0.0833333	1	1.14		21F		BioMycin	5	Clarke	Clarke	dataset 8					0	IM	steer	1	adult	0	336	1	healthy	0	meat	Polled Hereford
0.25	1	3.04		21F		BioMycin	5	Clarke	Clarke	dataset 8					0	IM	steer	1	adult	0	336	1	healthy	0	meat	Polled Hereford
0.5	1	5.61		21F		BioMycin	5	Clarke	Clarke	dataset 8					0	IM	steer	1	adult	0	336	1	healthy	0	meat	Polled Hereford
1	1	4.7		21F		BioMycin	5	Clarke	Clarke	dataset 8					0	IM	steer	1	adult	0	336	1	healthy	0	meat	Polled Hereford
2	1	5.39		21F		BioMycin	5	Clarke	Clarke	dataset 8					0	IM	steer	1	adult	0	336	1	healthy	0	meat	Polled Hereford
3	1	5.84		21F		BioMycin	5	Clarke	Clarke	dataset 8					0	IM	steer	1	adult	0	336	1	healthy	0	meat	Polled Hereford
4	1	6.84		21F		BioMycin	5	Clarke	Clarke	dataset 8					0	IM	steer	1	adult	0	336	1	healthy	0	meat	Polled Hereford
6	1	6.7		21F		BioMycin	5	Clarke	Clarke	dataset 8					0	IM	steer	1	adult	0	336	1	healthy	0	meat	Polled Hereford
8	1	8.16		21F		BioMycin	5	Clarke	Clarke	dataset 8					0	IM	steer	1	adult	0	336	1	healthy	0	meat	Polled Hereford
12	1	5.72		21F		BioMycin	5	Clarke	Clarke	dataset 8					0	IM	steer	1	adult	0	336	1	healthy	0	meat	Polled Hereford
24	1	4.7		21F		BioMycin	5	Clarke	Clarke	dataset 8					0	IM	steer	1	adult	0	336	1	healthy	0	meat	Polled Hereford
36	1	5.08		21F		BioMycin	5	Clarke	Clarke	dataset 8					0	IM	steer	1	adult	0	336	1	healthy	0	meat	Polled Hereford
48	1	2.22		21F		BioMycin	5	Clarke	Clarke	dataset 8					0	IM	steer	1	adult	0	336	1	healthy	0	meat	Polled Hereford
72	1	1.01		21F		BioMycin	5	Clarke	Clarke	dataset 8					0	IM	steer	1	adult	0	336	1	healthy	0	meat	Polled Hereford
240	1	0	1	21F		Oxy Shot LA	5	Clarke	Clarke	dataset 8			20000	20000	1	IM	steer	1	adult	0	336	1	healthy	0	meat	Polled Hereford
240.083	1	2.68		21F		Oxy Shot LA	5	Clarke	Clarke	dataset 8					1	IM	steer	1	adult	0	336	1	healthy	0	meat	Polled Hereford
240.25	1	2.99		21F		Oxy Shot LA	5	Clarke	Clarke	dataset 8					1	IM	steer	1	adult	0	336	1	healthy	0	meat	Polled Hereford
240.5	1	3.73		21F		Oxy Shot LA	5	Clarke	Clarke	dataset 8					1	IM	steer	1	adult	0	336	1	healthy	0	meat	Polled Hereford
241	1	2.99		21F		Oxy Shot LA	5	Clarke	Clarke	dataset 8					1	IM	steer	1	adult	0	336	1	healthy	0	meat	Polled Hereford
242	1	4.32		21F		Oxy Shot LA	5	Clarke	Clarke	dataset 8					1	IM	steer	1	adult	0	336	1	healthy	0	meat	Polled Hereford
243	1	4.91		21F		Oxy Shot LA	5	Clarke	Clarke	dataset 8					1	IM	steer	1	adult	0	336	1	healthy	0	meat	Polled Hereford
244	1	5.69		21F		Oxy Shot LA	5	Clarke	Clarke	dataset 8					1	IM	steer	1	adult	0	336	1	healthy	0	meat	Polled Hereford
246	1	6.47		21F		Oxy Shot LA	5	Clarke	Clarke	dataset 8					1	IM	steer	1	adult	0	336	1	healthy	0	meat	Polled Hereford
248	1	6.24		21F		Oxy Shot LA	5	Clarke	Clarke	dataset 8					1	IM	steer	1	adult	0	336	1	healthy	0	meat	Polled Hereford
252	1	5.9		21F		Oxy Shot LA	5	Clarke	Clarke	dataset 8					1	IM	steer	1	adult	0	336	1	healthy	0	meat	Polled Hereford
264	1	4.24		21F		Oxy Shot LA	5	Clarke	Clarke	dataset 8					1	IM	steer	1	adult	0	336	1	healthy	0	meat	Polled Hereford
276	1	2.93		21F		Oxy Shot LA	5	Clarke	Clarke	dataset 8					1	IM	steer	1	adult	0	336	1	healthy	0	meat	Polled Hereford
288	1	2.11		21F		Oxy Shot LA	5	Clarke	Clarke	dataset 8					1	IM	steer	1	adult	0	336	1	healthy	0	meat	Polled Hereford
312	1	1.17		21F		Oxy Shot LA	5	Clarke	Clarke	dataset 8					1	IM	steer	1	adult	0	336	1	healthy	0	meat	Polled Hereford
0	1	0	1	80F		BioMycin	5	Clarke	Clarke	dataset 8			20000	20000	0	IM	steer	1	adult	0	336	1	healthy	0	meat	Polled Hereford
0.0833333	1	1.66		80F		BioMycin	5	Clarke	Clarke	dataset 8					0	IM	steer	1	adult	0	336	1	healthy	0	meat	Polled Hereford
0.25	1	2.94		80F		BioMycin	5	Clarke	Clarke	dataset 8					0	IM	steer	1	adult	0	336	1	healthy	0	meat	Polled Hereford
0.5	1	4.51		80F		BioMycin	5	Clarke	Clarke	dataset 8					0	IM	steer	1	adult	0	336	1	healthy	0	meat	Polled Hereford
1	1	4.67		80F		BioMycin	5	Clarke	Clarke	dataset 8					0	IM	steer	1	adult	0	336	1	healthy	0	meat	Polled Hereford
2	1	7.98		80F		BioMycin	5	Clarke	Clarke	dataset 8					0	IM	steer	1	adult	0	336	1	healthy	0	meat	Polled Hereford
3	1	7.56		80F		BioMycin	5	Clarke	Clarke	dataset 8					0	IM	steer	1	adult	0	336	1	healthy	0	meat	Polled Hereford
4	1	7.43		80F		BioMycin	5	Clarke	Clarke	dataset 8					0	IM	steer	1	adult	0	336	1	healthy	0	meat	Polled Hereford
6	1	7.56		80F		BioMycin	5	Clarke	Clarke	dataset 8					0	IM	steer	1	adult	0	336	1	healthy	0	meat	Polled Hereford
8	1	8.12		80F		BioMycin	5	Clarke	Clarke	dataset 8					0	IM	steer	1	adult	0	336	1	healthy	0	meat	Polled Hereford
12	1	6.67		80F		BioMycin	5	Clarke	Clarke	dataset 8					0	IM	steer	1	adult	0	336	1	healthy	0	meat	Polled Hereford
24	1	4.67		80F		BioMycin	5	Clarke	Clarke	dataset 8					0	IM	steer	1	adult	0	336	1	healthy	0	meat	Polled Hereford
36	1	4.43		80F		BioMycin	5	Clarke	Clarke	dataset 8					0	IM	steer	1	adult	0	336	1	healthy	0	meat	Polled Hereford
48	1	2.69		80F		BioMycin	5	Clarke	Clarke	dataset 8					0	IM	steer	1	adult	0	336	1	healthy	0	meat	Polled Hereford
72	1	0.97		80F		BioMycin	5	Clarke	Clarke	dataset 8					0	IM	steer	1	adult	0	336	1	healthy	0	meat	Polled Hereford
240	1	0	1	80F		Oxy Shot LA	5	Clarke	Clarke	dataset 8			20000	20000	1	IM	steer	1	adult	0	336	1	healthy	0	meat	Polled Hereford
240.083	1	2.15		80F		Oxy Shot LA	5	Clarke	Clarke	dataset 8					1	IM	steer	1	adult	0	336	1	healthy	0	meat	Polled Hereford
240.25	1	2.88		80F		Oxy Shot LA	5	Clarke	Clarke	dataset 8					1	IM	steer	1	adult	0	336	1	healthy	0	meat	Polled Hereford
240.5	1	3.65		80F		Oxy Shot LA	5	Clarke	Clarke	dataset 8					1	IM	steer	1	adult	0	336	1	healthy	0	meat	Polled Hereford
241	1	5.27		80F		Oxy Shot LA	5	Clarke	Clarke	dataset 8					1	IM	steer	1	adult	0	336	1	healthy	0	meat	Polled Hereford
242	1	5.78		80F		Oxy Shot LA	5	Clarke	Clarke	dataset 8					1	IM	steer	1	adult	0	336	1	healthy	0	meat	Polled Hereford
243	1	5.99		80F		Oxy Shot LA	5	Clarke	Clarke	dataset 8					1	IM	steer	1	adult	0	336	1	healthy	0	meat	Polled Hereford
244	1	6.69		80F		Oxy Shot LA	5	Clarke	Clarke	dataset 8					1	IM	steer	1	adult	0	336	1	healthy	0	meat	Polled Hereford
246	1	6.57		80F		Oxy Shot LA	5	Clarke	Clarke	dataset 8					1	IM	steer	1	adult	0	336	1	healthy	0	meat	Polled Hereford
248	1	6.33		80F		Oxy Shot LA	5	Clarke	Clarke	dataset 8					1	IM	steer	1	adult	0	336	1	healthy	0	meat	Polled Hereford
252	1	5.99		80F		Oxy Shot LA	5	Clarke	Clarke	dataset 8					1	IM	steer	1	adult	0	336	1	healthy	0	meat	Polled Hereford
264	1	5.37		80F		Oxy Shot LA	5	Clarke	Clarke	dataset 8					1	IM	steer	1	adult	0	336	1	healthy	0	meat	Polled Hereford
276	1	3.93		80F		Oxy Shot LA	5	Clarke	Clarke	dataset 8					1	IM	steer	1	adult	0	336	1	healthy	0	meat	Polled Hereford
288	1	1.96		80F		Oxy Shot LA	5	Clarke	Clarke	dataset 8					1	IM	steer	1	adult	0	336	1	healthy	0	meat	Polled Hereford
312	1	0.78		80F		Oxy Shot LA	5	Clarke	Clarke	dataset 8					1	IM	steer	1	adult	0	336	1	healthy	0	meat	Polled Hereford
0	1	0	1	84F		BioMycin	5	Clarke	Clarke	dataset 8			20000	20000	0	IM	steer	1	adult	0	336	1	healthy	0	meat	Polled Hereford
0.0833333	1	1.66		84F		BioMycin	5	Clarke	Clarke	dataset 8					0	IM	steer	1	adult	0	336	1	healthy	0	meat	Polled Hereford
0.25	1	2.35		84F		BioMycin	5	Clarke	Clarke	dataset 8					0	IM	steer	1	adult	0	336	1	healthy	0	meat	Polled Hereford
0.5	1	2.72		84F		BioMycin	5	Clarke	Clarke	dataset 8					0	IM	steer	1	adult	0	336	1	healthy	0	meat	Polled Hereford
1	1	3.86		84F		BioMycin	5	Clarke	Clarke	dataset 8					0	IM	steer	1	adult	0	336	1	healthy	0	meat	Polled Hereford
2	1	4.47		84F		BioMycin	5	Clarke	Clarke	dataset 8					0	IM	steer	1	adult	0	336	1	healthy	0	meat	Polled Hereford
3	1	4.99		84F		BioMycin	5	Clarke	Clarke	dataset 8					0	IM	steer	1	adult	0	336	1	healthy	0	meat	Polled Hereford
4	1	5.42		84F		BioMycin	5	Clarke	Clarke	dataset 8					0	IM	steer	1	adult	0	336	1	healthy	0	meat	Polled Hereford
6	1	6.22		84F		BioMycin	5	Clarke	Clarke	dataset 8					0	IM	steer	1	adult	0	336	1	healthy	0	meat	Polled Hereford
8	1	4		84F		BioMycin	5	Clarke	Clarke	dataset 8					0	IM	steer	1	adult	0	336	1	healthy	0	meat	Polled Hereford
12	1	4.81		84F		BioMycin	5	Clarke	Clarke	dataset 8					0	IM	steer	1	adult	0	336	1	healthy	0	meat	Polled Hereford
24	1	3.46		84F		BioMycin	5	Clarke	Clarke	dataset 8					0	IM	steer	1	adult	0	336	1	healthy	0	meat	Polled Hereford
36	1	3.21		84F		BioMycin	5	Clarke	Clarke	dataset 8					0	IM	steer	1	adult	0	336	1	healthy	0	meat	Polled Hereford
48	1	2.31		84F		BioMycin	5	Clarke	Clarke	dataset 8					0	IM	steer	1	adult	0	336	1	healthy	0	meat	Polled Hereford
72	1	1.54		84F		BioMycin	5	Clarke	Clarke	dataset 8					0	IM	steer	1	adult	0	336	1	healthy	0	meat	Polled Hereford
240	1	0	1	84F		Oxy Shot LA	5	Clarke	Clarke	dataset 8			20000	20000	1	IM	steer	1	adult	0	336	1	healthy	0	meat	Polled Hereford
240.083	1	1.96		84F		Oxy Shot LA	5	Clarke	Clarke	dataset 8					1	IM	steer	1	adult	0	336	1	healthy	0	meat	Polled Hereford
240.25	1	2.64		84F		Oxy Shot LA	5	Clarke	Clarke	dataset 8					1	IM	steer	1	adult	0	336	1	healthy	0	meat	Polled Hereford
240.5	1	3.21		84F		Oxy Shot LA	5	Clarke	Clarke	dataset 8					1	IM	steer	1	adult	0	336	1	healthy	0	meat	Polled Hereford
241	1	2.69		84F		Oxy Shot LA	5	Clarke	Clarke	dataset 8					1	IM	steer	1	adult	0	336	1	healthy	0	meat	Polled Hereford
242	1	3.99		84F		Oxy Shot LA	5	Clarke	Clarke	dataset 8					1	IM	steer	1	adult	0	336	1	healthy	0	meat	Polled Hereford
243	1	3.69		84F		Oxy Shot LA	5	Clarke	Clarke	dataset 8					1	IM	steer	1	adult	0	336	1	healthy	0	meat	Polled Hereford
244	1	4.07		84F		Oxy Shot LA	5	Clarke	Clarke	dataset 8					1	IM	steer	1	adult	0	336	1	healthy	0	meat	Polled Hereford
246	1	4.67		84F		Oxy Shot LA	5	Clarke	Clarke	dataset 8					1	IM	steer	1	adult	0	336	1	healthy	0	meat	Polled Hereford
248	1	4.07		84F		Oxy Shot LA	5	Clarke	Clarke	dataset 8					1	IM	steer	1	adult	0	336	1	healthy	0	meat	Polled Hereford
252	1	3.69		84F		Oxy Shot LA	5	Clarke	Clarke	dataset 8					1	IM	steer	1	adult	0	336	1	healthy	0	meat	Polled Hereford
264	1	2.97		84F		Oxy Shot LA	5	Clarke	Clarke	dataset 8					1	IM	steer	1	adult	0	336	1	healthy	0	meat	Polled Hereford
276	1	1.96		84F		Oxy Shot LA	5	Clarke	Clarke	dataset 8					1	IM	steer	1	adult	0	336	1	healthy	0	meat	Polled Hereford
288	1	1.04		84F		Oxy Shot LA	5	Clarke	Clarke	dataset 8					1	IM	steer	1	adult	0	336	1	healthy	0	meat	Polled Hereford
312	1	1.49		84F		Oxy Shot LA	5	Clarke	Clarke	dataset 8					1	IM	steer	1	adult	0	336	1	healthy	0	meat	Polled Hereford
0	1	0	1	29F		BioMycin	5	Clarke	Clarke	dataset 8			20000	20000	0	IM	steer	1	adult	0	336	1	healthy	0	meat	Polled Hereford
0.0833333	1	2.47		29F		BioMycin	5	Clarke	Clarke	dataset 8					0	IM	steer	1	adult	0	336	1	healthy	0	meat	Polled Hereford
0.25	1	3.43		29F		BioMycin	5	Clarke	Clarke	dataset 8					0	IM	steer	1	adult	0	336	1	healthy	0	meat	Polled Hereford
0.5	1	4.52		29F		BioMycin	5	Clarke	Clarke	dataset 8					0	IM	steer	1	adult	0	336	1	healthy	0	meat	Polled Hereford
1	1	5.23		29F		BioMycin	5	Clarke	Clarke	dataset 8					0	IM	steer	1	adult	0	336	1	healthy	0	meat	Polled Hereford
2	1	6.51		29F		BioMycin	5	Clarke	Clarke	dataset 8					0	IM	steer	1	adult	0	336	1	healthy	0	meat	Polled Hereford
3	1	7.14		29F		BioMycin	5	Clarke	Clarke	dataset 8					0	IM	steer	1	adult	0	336	1	healthy	0	meat	Polled Hereford
4	1	5.84		29F		BioMycin	5	Clarke	Clarke	dataset 8					0	IM	steer	1	adult	0	336	1	healthy	0	meat	Polled Hereford
6	1	6.63		29F		BioMycin	5	Clarke	Clarke	dataset 8					0	IM	steer	1	adult	0	336	1	healthy	0	meat	Polled Hereford
8	1	6.88		29F		BioMycin	5	Clarke	Clarke	dataset 8					0	IM	steer	1	adult	0	336	1	healthy	0	meat	Polled Hereford
12	1	5.52		29F		BioMycin	5	Clarke	Clarke	dataset 8					0	IM	steer	1	adult	0	336	1	healthy	0	meat	Polled Hereford
24	1	4.69		29F		BioMycin	5	Clarke	Clarke	dataset 8					0	IM	steer	1	adult	0	336	1	healthy	0	meat	Polled Hereford
36	1	3.37		29F		BioMycin	5	Clarke	Clarke	dataset 8					0	IM	steer	1	adult	0	336	1	healthy	0	meat	Polled Hereford
48	1	2.91		29F		BioMycin	5	Clarke	Clarke	dataset 8					0	IM	steer	1	adult	0	336	1	healthy	0	meat	Polled Hereford
72	1	0.82		29F		BioMycin	5	Clarke	Clarke	dataset 8					0	IM	steer	1	adult	0	336	1	healthy	0	meat	Polled Hereford
240	1	0	1	29F		Oxy Shot LA	5	Clarke	Clarke	dataset 8			20000	20000	1	IM	steer	1	adult	0	336	1	healthy	0	meat	Polled Hereford
240.083	1	4.59		29F		Oxy Shot LA	5	Clarke	Clarke	dataset 8					1	IM	steer	1	adult	0	336	1	healthy	0	meat	Polled Hereford
240.25	1	5.58		29F		Oxy Shot LA	5	Clarke	Clarke	dataset 8					1	IM	steer	1	adult	0	336	1	healthy	0	meat	Polled Hereford
240.5	1	5.68		29F		Oxy Shot LA	5	Clarke	Clarke	dataset 8					1	IM	steer	1	adult	0	336	1	healthy	0	meat	Polled Hereford
241	1	5.89		29F		Oxy Shot LA	5	Clarke	Clarke	dataset 8					1	IM	steer	1	adult	0	336	1	healthy	0	meat	Polled Hereford
242	1	7.17		29F		Oxy Shot LA	5	Clarke	Clarke	dataset 8					1	IM	steer	1	adult	0	336	1	healthy	0	meat	Polled Hereford
243	1	6.79		29F		Oxy Shot LA	5	Clarke	Clarke	dataset 8					1	IM	steer	1	adult	0	336	1	healthy	0	meat	Polled Hereford
244	1	7.3		29F		Oxy Shot LA	5	Clarke	Clarke	dataset 8					1	IM	steer	1	adult	0	336	1	healthy	0	meat	Polled Hereford
246	1	6.1		29F		Oxy Shot LA	5	Clarke	Clarke	dataset 8					1	IM	steer	1	adult	0	336	1	healthy	0	meat	Polled Hereford
248	1	6.91		29F		Oxy Shot LA	5	Clarke	Clarke	dataset 8					1	IM	steer	1	adult	0	336	1	healthy	0	meat	Polled Hereford
252	1	6.21		29F		Oxy Shot LA	5	Clarke	Clarke	dataset 8					1	IM	steer	1	adult	0	336	1	healthy	0	meat	Polled Hereford
264	1	5.11		29F		Oxy Shot LA	5	Clarke	Clarke	dataset 8					1	IM	steer	1	adult	0	336	1	healthy	0	meat	Polled Hereford
276	1	4.67		29F		Oxy Shot LA	5	Clarke	Clarke	dataset 8					1	IM	steer	1	adult	0	336	1	healthy	0	meat	Polled Hereford
288	1		1	29F		Oxy Shot LA	5	Clarke	Clarke	dataset 8					1	IM	steer	1	adult	0	336	1	healthy	0	meat	Polled Hereford
312	1	1.91		29F		Oxy Shot LA	5	Clarke	Clarke	dataset 8					1	IM	steer	1	adult	0	336	1	healthy	0	meat	Polled Hereford
0	0	0	1	51		Liquamycin LA	6	Achenbach	Achenbach	dataset 7			20000	20000	0	IM	steer	1	adult	0	372	1	healthy	0	meat
0.5	0	2.3434		51		Liquamycin LA	6	Achenbach	Achenbach	dataset 7					0	IM	steer	1	adult	0	372	1	healthy	0	meat
1	0	2.5607		51		Liquamycin LA	6	Achenbach	Achenbach	dataset 7					0	IM	steer	1	adult	0	372	1	healthy	0	meat
2	0	3.4304		51		Liquamycin LA	6	Achenbach	Achenbach	dataset 7					0	IM	steer	1	adult	0	372	1	healthy	0	meat
4	0	4.2822		51		Liquamycin LA	6	Achenbach	Achenbach	dataset 7					0	IM	steer	1	adult	0	372	1	healthy	0	meat
8	0	5.2528		51		Liquamycin LA	6	Achenbach	Achenbach	dataset 7					0	IM	steer	1	adult	0	372	1	healthy	0	meat
12	0	5.4103		51		Liquamycin LA	6	Achenbach	Achenbach	dataset 7					0	IM	steer	1	adult	0	372	1	healthy	0	meat
24	0	4.5832		51		Liquamycin LA	6	Achenbach	Achenbach	dataset 7					0	IM	steer	1	adult	0	372	1	healthy	0	meat
48	0	2.2131		51		Liquamycin LA	6	Achenbach	Achenbach	dataset 7					0	IM	steer	1	adult	0	372	1	healthy	0	meat
72	0	1.114		51		Liquamycin LA	6	Achenbach	Achenbach	dataset 7					0	IM	steer	1	adult	0	372	1	healthy	0	meat
96	0	0.6467		51		Liquamycin LA	6	Achenbach	Achenbach	dataset 7					0	IM	steer	1	adult	0	372	1	healthy	0	meat
120	0	0.4409		51		Liquamycin LA	6	Achenbach	Achenbach	dataset 7					0	IM	steer	1	adult	0	372	1	healthy	0	meat
792	0	0	1	51		Alamycin LA	6	Achenbach	Achenbach	dataset 7	1		20000	20000	1	IM	steer	1	adult	0	420	1	healthy	0	meat
792.5	0	2.2137		51		Alamycin LA	6	Achenbach	Achenbach	dataset 7					1	IM	steer	1	adult	0	420	1	healthy	0	meat
793	0	3.3111		51		Alamycin LA	6	Achenbach	Achenbach	dataset 7					1	IM	steer	1	adult	0	420	1	healthy	0	meat
794	0	4.889		51		Alamycin LA	6	Achenbach	Achenbach	dataset 7					1	IM	steer	1	adult	0	420	1	healthy	0	meat
796	0	4.9428		51		Alamycin LA	6	Achenbach	Achenbach	dataset 7					1	IM	steer	1	adult	0	420	1	healthy	0	meat
800	0	5.21		51		Alamycin LA	6	Achenbach	Achenbach	dataset 7					1	IM	steer	1	adult	0	420	1	healthy	0	meat
804	0	4.0428		51		Alamycin LA	6	Achenbach	Achenbach	dataset 7					1	IM	steer	1	adult	0	420	1	healthy	0	meat
816	0	3.4692		51		Alamycin LA	6	Achenbach	Achenbach	dataset 7					1	IM	steer	1	adult	0	420	1	healthy	0	meat
840	0	2.166		51		Alamycin LA	6	Achenbach	Achenbach	dataset 7					1	IM	steer	1	adult	0	420	1	healthy	0	meat
864	0	1.0807		51		Alamycin LA	6	Achenbach	Achenbach	dataset 7					1	IM	steer	1	adult	0	420	1	healthy	0	meat
888	0	0.643		51		Alamycin LA	6	Achenbach	Achenbach	dataset 7					1	IM	steer	1	adult	0	420	1	healthy	0	meat
912	0	0.397		51		Alamycin LA	6	Achenbach	Achenbach	dataset 7					1	IM	steer	1	adult	0	420	1	healthy	0	meat
0	0	0	1	52		Liquamycin LA	6	Achenbach	Achenbach	dataset 7			20000	20000	0	IM	steer	1	adult	0	372	1	healthy	0	meat
0.5	0	2.5148		52		Liquamycin LA	6	Achenbach	Achenbach	dataset 7					0	IM	steer	1	adult	0	372	1	healthy	0	meat
1	0	5.2294		52		Liquamycin LA	6	Achenbach	Achenbach	dataset 7					0	IM	steer	1	adult	0	372	1	healthy	0	meat
2	0	6.3538		52		Liquamycin LA	6	Achenbach	Achenbach	dataset 7					0	IM	steer	1	adult	0	372	1	healthy	0	meat
4	0	6.9005		52		Liquamycin LA	6	Achenbach	Achenbach	dataset 7					0	IM	steer	1	adult	0	372	1	healthy	0	meat
8	0	6.9713		52		Liquamycin LA	6	Achenbach	Achenbach	dataset 7					0	IM	steer	1	adult	0	372	1	healthy	0	meat
12	0	7.342		52		Liquamycin LA	6	Achenbach	Achenbach	dataset 7					0	IM	steer	1	adult	0	372	1	healthy	0	meat
24	0	5.316		52		Liquamycin LA	6	Achenbach	Achenbach	dataset 7					0	IM	steer	1	adult	0	372	1	healthy	0	meat
48	0	1.9741		52		Liquamycin LA	6	Achenbach	Achenbach	dataset 7					0	IM	steer	1	adult	0	372	1	healthy	0	meat
72	0	0.907		52		Liquamycin LA	6	Achenbach	Achenbach	dataset 7					0	IM	steer	1	adult	0	372	1	healthy	0	meat
96	0	0.4116		52		Liquamycin LA	6	Achenbach	Achenbach	dataset 7					0	IM	steer	1	adult	0	372	1	healthy	0	meat
120	0	0.354		52		Liquamycin LA	6	Achenbach	Achenbach	dataset 7					0	IM	steer	1	adult	0	372	1	healthy	0	meat
792	0	0	1	52		Alamycin LA	6	Achenbach	Achenbach	dataset 7	1		20000	20000	1	IM	steer	1	adult	0	420	1	healthy	0	meat
792.5	0	3.1732		52		Alamycin LA	6	Achenbach	Achenbach	dataset 7					1	IM	steer	1	adult	0	420	1	healthy	0	meat
793	0	4.3795		52		Alamycin LA	6	Achenbach	Achenbach	dataset 7					1	IM	steer	1	adult	0	420	1	healthy	0	meat
794	0	6.2023		52		Alamycin LA	6	Achenbach	Achenbach	dataset 7					1	IM	steer	1	adult	0	420	1	healthy	0	meat
796	0	3.244		52		Alamycin LA	6	Achenbach	Achenbach	dataset 7					1	IM	steer	1	adult	0	420	1	healthy	0	meat
800	0	4.6038		52		Alamycin LA	6	Achenbach	Achenbach	dataset 7					1	IM	steer	1	adult	0	420	1	healthy	0	meat
804	0	4.4105		52		Alamycin LA	6	Achenbach	Achenbach	dataset 7					1	IM	steer	1	adult	0	420	1	healthy	0	meat
816	0	3.2789		52		Alamycin LA	6	Achenbach	Achenbach	dataset 7					1	IM	steer	1	adult	0	420	1	healthy	0	meat
840	0	1.7601		52		Alamycin LA	6	Achenbach	Achenbach	dataset 7					1	IM	steer	1	adult	0	420	1	healthy	0	meat
864	0	0.9026		52		Alamycin LA	6	Achenbach	Achenbach	dataset 7					1	IM	steer	1	adult	0	420	1	healthy	0	meat
888	0	0.5316		52		Alamycin LA	6	Achenbach	Achenbach	dataset 7					1	IM	steer	1	adult	0	420	1	healthy	0	meat
912	0	0.3804		52		Alamycin LA	6	Achenbach	Achenbach	dataset 7					1	IM	steer	1	adult	0	420	1	healthy	0	meat
0	0	0	1	53		Liquamycin LA	6	Achenbach	Achenbach	dataset 7			20000	20000	0	IM	steer	1	adult	0	372	1	healthy	0	meat
0.5	0	3.2641		53		Liquamycin LA	6	Achenbach	Achenbach	dataset 7					0	IM	steer	1	adult	0	372	1	healthy	0	meat
1	0	4.617		53		Liquamycin LA	6	Achenbach	Achenbach	dataset 7					0	IM	steer	1	adult	0	372	1	healthy	0	meat
2	0	4.012		53		Liquamycin LA	6	Achenbach	Achenbach	dataset 7					0	IM	steer	1	adult	0	372	1	healthy	0	meat
4	0	5.3434		53		Liquamycin LA	6	Achenbach	Achenbach	dataset 7					0	IM	steer	1	adult	0	372	1	healthy	0	meat
8	0	5.3404		53		Liquamycin LA	6	Achenbach	Achenbach	dataset 7					0	IM	steer	1	adult	0	372	1	healthy	0	meat
12	0	5.1037		53		Liquamycin LA	6	Achenbach	Achenbach	dataset 7					0	IM	steer	1	adult	0	372	1	healthy	0	meat
24	0	3.4064		53		Liquamycin LA	6	Achenbach	Achenbach	dataset 7					0	IM	steer	1	adult	0	372	1	healthy	0	meat
48	0	1.5129		53		Liquamycin LA	6	Achenbach	Achenbach	dataset 7					0	IM	steer	1	adult	0	372	1	healthy	0	meat
72	0	0.7468		53		Liquamycin LA	6	Achenbach	Achenbach	dataset 7					0	IM	steer	1	adult	0	372	1	healthy	0	meat
96	0	0.4375		53		Liquamycin LA	6	Achenbach	Achenbach	dataset 7					0	IM	steer	1	adult	0	372	1	healthy	0	meat
120	0	0.3201		53		Liquamycin LA	6	Achenbach	Achenbach	dataset 7					0	IM	steer	1	adult	0	372	1	healthy	0	meat
792	0	0	1	53		Alamycin LA	6	Achenbach	Achenbach	dataset 7	1		20000	20000	1	IM	steer	1	adult	0	420	1	healthy	0	meat
792.5	0	1.4268		53		Alamycin LA	6	Achenbach	Achenbach	dataset 7					1	IM	steer	1	adult	0	420	1	healthy	0	meat
793	0	3.1106		53		Alamycin LA	6	Achenbach	Achenbach	dataset 7					1	IM	steer	1	adult	0	420	1	healthy	0	meat
794	0	3.5754		53		Alamycin LA	6	Achenbach	Achenbach	dataset 7					1	IM	steer	1	adult	0	420	1	healthy	0	meat
796	0	4.9289		53		Alamycin LA	6	Achenbach	Achenbach	dataset 7					1	IM	steer	1	adult	0	420	1	healthy	0	meat
800	0	4.6164		53		Alamycin LA	6	Achenbach	Achenbach	dataset 7					1	IM	steer	1	adult	0	420	1	healthy	0	meat
804	0	4.4502		53		Alamycin LA	6	Achenbach	Achenbach	dataset 7					1	IM	steer	1	adult	0	420	1	healthy	0	meat
816	0	3.2809		53		Alamycin LA	6	Achenbach	Achenbach	dataset 7					1	IM	steer	1	adult	0	420	1	healthy	0	meat
840	0	2.0755		53		Alamycin LA	6	Achenbach	Achenbach	dataset 7					1	IM	steer	1	adult	0	420	1	healthy	0	meat
864	0	0.9839		53		Alamycin LA	6	Achenbach	Achenbach	dataset 7					1	IM	steer	1	adult	0	420	1	healthy	0	meat
888	0	0.6128		53		Alamycin LA	6	Achenbach	Achenbach	dataset 7					1	IM	steer	1	adult	0	420	1	healthy	0	meat
912	0	0.4747		53		Alamycin LA	6	Achenbach	Achenbach	dataset 7					1	IM	steer	1	adult	0	420	1	healthy	0	meat
0	0	0	1	54		Liquamycin LA	6	Achenbach	Achenbach	dataset 7			20000	20000	0	IM	steer	1	adult	0	420	1	healthy	0	meat
0.5	0	2.5723		54		Liquamycin LA	6	Achenbach	Achenbach	dataset 7					0	IM	steer	1	adult	0	420	1	healthy	0	meat
1	0	2.7167		54		Liquamycin LA	6	Achenbach	Achenbach	dataset 7					0	IM	steer	1	adult	0	420	1	healthy	0	meat
2	0	4.2446		54		Liquamycin LA	6	Achenbach	Achenbach	dataset 7					0	IM	steer	1	adult	0	420	1	healthy	0	meat
4	0	4.524		54		Liquamycin LA	6	Achenbach	Achenbach	dataset 7					0	IM	steer	1	adult	0	420	1	healthy	0	meat
8	0	4.7389		54		Liquamycin LA	6	Achenbach	Achenbach	dataset 7					0	IM	steer	1	adult	0	420	1	healthy	0	meat
12	0	4.7142		54		Liquamycin LA	6	Achenbach	Achenbach	dataset 7					0	IM	steer	1	adult	0	420	1	healthy	0	meat
24	0	3.7461		54		Liquamycin LA	6	Achenbach	Achenbach	dataset 7					0	IM	steer	1	adult	0	420	1	healthy	0	meat
48	0	1.5508		54		Liquamycin LA	6	Achenbach	Achenbach	dataset 7					0	IM	steer	1	adult	0	420	1	healthy	0	meat
72	0	0.7768		54		Liquamycin LA	6	Achenbach	Achenbach	dataset 7					0	IM	steer	1	adult	0	420	1	healthy	0	meat
96	0	0.5651		54		Liquamycin LA	6	Achenbach	Achenbach	dataset 7					0	IM	steer	1	adult	0	420	1	healthy	0	meat
120	0	0.6988		54		Liquamycin LA	6	Achenbach	Achenbach	dataset 7					0	IM	steer	1	adult	0	420	1	healthy	0	meat
792	0	0	1	54		Alamycin LA	6	Achenbach	Achenbach	dataset 7	1		20000	20000	1	IM	steer	1	adult	0	372	1	healthy	0	meat
792.5	0	1.5768		54		Alamycin LA	6	Achenbach	Achenbach	dataset 7					1	IM	steer	1	adult	0	372	1	healthy	0	meat
793	0	2.3599		54		Alamycin LA	6	Achenbach	Achenbach	dataset 7					1	IM	steer	1	adult	0	372	1	healthy	0	meat
794	0	3.4547		54		Alamycin LA	6	Achenbach	Achenbach	dataset 7					1	IM	steer	1	adult	0	372	1	healthy	0	meat
796	0	3.8562		54		Alamycin LA	6	Achenbach	Achenbach	dataset 7					1	IM	steer	1	adult	0	372	1	healthy	0	meat
800	0	4.287		54		Alamycin LA	6	Achenbach	Achenbach	dataset 7					1	IM	steer	1	adult	0	372	1	healthy	0	meat
804	0	3.9069		54		Alamycin LA	6	Achenbach	Achenbach	dataset 7					1	IM	steer	1	adult	0	372	1	healthy	0	meat
816	0	3.0716		54		Alamycin LA	6	Achenbach	Achenbach	dataset 7					1	IM	steer	1	adult	0	372	1	healthy	0	meat
840	0	1.2832		54		Alamycin LA	6	Achenbach	Achenbach	dataset 7					1	IM	steer	1	adult	0	372	1	healthy	0	meat
864	0	0.8691		54		Alamycin LA	6	Achenbach	Achenbach	dataset 7					1	IM	steer	1	adult	0	372	1	healthy	0	meat
888	0	0.4614		54		Alamycin LA	6	Achenbach	Achenbach	dataset 7					1	IM	steer	1	adult	0	372	1	healthy	0	meat
912	0	0.6395		54		Alamycin LA	6	Achenbach	Achenbach	dataset 7					1	IM	steer	1	adult	0	372	1	healthy	0	meat
0	0	0	1	55		Liquamycin LA	6	Achenbach	Achenbach	dataset 7			20000	20000	0	IM	steer	1	adult	0	420	1	healthy	0	meat
0.5	0	2.552		55		Liquamycin LA	6	Achenbach	Achenbach	dataset 7					0	IM	steer	1	adult	0	420	1	healthy	0	meat
1	0	3.9233		55		Liquamycin LA	6	Achenbach	Achenbach	dataset 7					0	IM	steer	1	adult	0	420	1	healthy	0	meat
2	0	6.5096		55		Liquamycin LA	6	Achenbach	Achenbach	dataset 7					0	IM	steer	1	adult	0	420	1	healthy	0	meat
4	0	5.5372		55		Liquamycin LA	6	Achenbach	Achenbach	dataset 7					0	IM	steer	1	adult	0	420	1	healthy	0	meat
8	0	5.5559		55		Liquamycin LA	6	Achenbach	Achenbach	dataset 7					0	IM	steer	1	adult	0	420	1	healthy	0	meat
12	0	5.314		55		Liquamycin LA	6	Achenbach	Achenbach	dataset 7					0	IM	steer	1	adult	0	420	1	healthy	0	meat
24	0	3.8047		55		Liquamycin LA	6	Achenbach	Achenbach	dataset 7					0	IM	steer	1	adult	0	420	1	healthy	0	meat
48	0	1.0156		55		Liquamycin LA	6	Achenbach	Achenbach	dataset 7					0	IM	steer	1	adult	0	420	1	healthy	0	meat
72	0	0.6238		55		Liquamycin LA	6	Achenbach	Achenbach	dataset 7					0	IM	steer	1	adult	0	420	1	healthy	0	meat
96	0	0.3003		55		Liquamycin LA	6	Achenbach	Achenbach	dataset 7					0	IM	steer	1	adult	0	420	1	healthy	0	meat
120	0	0.2794		55		Liquamycin LA	6	Achenbach	Achenbach	dataset 7					0	IM	steer	1	adult	0	420	1	healthy	0	meat
792	0	0	1	55		Alamycin LA	6	Achenbach	Achenbach	dataset 7	1		20000	20000	1	IM	steer	1	adult	0	372	1	healthy	0	meat
792.5	0	2.8297		55		Alamycin LA	6	Achenbach	Achenbach	dataset 7					1	IM	steer	1	adult	0	372	1	healthy	0	meat
793	0	6.1649		55		Alamycin LA	6	Achenbach	Achenbach	dataset 7					1	IM	steer	1	adult	0	372	1	healthy	0	meat
794	0	5.957		55		Alamycin LA	6	Achenbach	Achenbach	dataset 7					1	IM	steer	1	adult	0	372	1	healthy	0	meat
796	0	6.0063		55		Alamycin LA	6	Achenbach	Achenbach	dataset 7					1	IM	steer	1	adult	0	372	1	healthy	0	meat
800	0	5.364		55		Alamycin LA	6	Achenbach	Achenbach	dataset 7					1	IM	steer	1	adult	0	372	1	healthy	0	meat
804	0	4.5737		55		Alamycin LA	6	Achenbach	Achenbach	dataset 7					1	IM	steer	1	adult	0	372	1	healthy	0	meat
816	0	3.7013		55		Alamycin LA	6	Achenbach	Achenbach	dataset 7					1	IM	steer	1	adult	0	372	1	healthy	0	meat
840	0	1.7174		55		Alamycin LA	6	Achenbach	Achenbach	dataset 7					1	IM	steer	1	adult	0	372	1	healthy	0	meat
864	0	1.0167		55		Alamycin LA	6	Achenbach	Achenbach	dataset 7					1	IM	steer	1	adult	0	372	1	healthy	0	meat
888	0	0.5898		55		Alamycin LA	6	Achenbach	Achenbach	dataset 7					1	IM	steer	1	adult	0	372	1	healthy	0	meat
912	0	0.4743		55		Alamycin LA	6	Achenbach	Achenbach	dataset 7					1	IM	steer	1	adult	0	372	1	healthy	0	meat
0	0	0	1	56		Liquamycin LA	6	Achenbach	Achenbach	dataset 7			20000	20000	0	IM	steer	1	adult	0	420	1	healthy	0	meat
0.5	0	4.1247		56		Liquamycin LA	6	Achenbach	Achenbach	dataset 7					0	IM	steer	1	adult	0	420	1	healthy	0	meat
1	0	6.3944		56		Liquamycin LA	6	Achenbach	Achenbach	dataset 7					0	IM	steer	1	adult	0	420	1	healthy	0	meat
2	0	6.3192		56		Liquamycin LA	6	Achenbach	Achenbach	dataset 7					0	IM	steer	1	adult	0	420	1	healthy	0	meat
4	0	5.02		56		Liquamycin LA	6	Achenbach	Achenbach	dataset 7					0	IM	steer	1	adult	0	420	1	healthy	0	meat
8	0	4.6441		56		Liquamycin LA	6	Achenbach	Achenbach	dataset 7					0	IM	steer	1	adult	0	420	1	healthy	0	meat
12	0	4.5481		56		Liquamycin LA	6	Achenbach	Achenbach	dataset 7					0	IM	steer	1	adult	0	420	1	healthy	0	meat
24	0	3.7687		56		Liquamycin LA	6	Achenbach	Achenbach	dataset 7					0	IM	steer	1	adult	0	420	1	healthy	0	meat
48	0	1.9058		56		Liquamycin LA	6	Achenbach	Achenbach	dataset 7					0	IM	steer	1	adult	0	420	1	healthy	0	meat
72	0	1.1841		56		Liquamycin LA	6	Achenbach	Achenbach	dataset 7					0	IM	steer	1	adult	0	420	1	healthy	0	meat
96	0	0.5193		56		Liquamycin LA	6	Achenbach	Achenbach	dataset 7					0	IM	steer	1	adult	0	420	1	healthy	0	meat
120	0	0.742		56		Liquamycin LA	6	Achenbach	Achenbach	dataset 7					0	IM	steer	1	adult	0	420	1	healthy	0	meat
792	0	0	1	56		Alamycin LA	6	Achenbach	Achenbach	dataset 7	1		20000	20000	1	IM	steer	1	adult	0	372	1	healthy	0	meat
792.5	0	4.5858		56		Alamycin LA	6	Achenbach	Achenbach	dataset 7					1	IM	steer	1	adult	0	372	1	healthy	0	meat
793	0	5.1188		56		Alamycin LA	6	Achenbach	Achenbach	dataset 7					1	IM	steer	1	adult	0	372	1	healthy	0	meat
794	0	5.9205		56		Alamycin LA	6	Achenbach	Achenbach	dataset 7					1	IM	steer	1	adult	0	372	1	healthy	0	meat
796	0	5.9909		56		Alamycin LA	6	Achenbach	Achenbach	dataset 7					1	IM	steer	1	adult	0	372	1	healthy	0	meat
800	0	6.3686		56		Alamycin LA	6	Achenbach	Achenbach	dataset 7					1	IM	steer	1	adult	0	372	1	healthy	0	meat
804	0	5.6195		56		Alamycin LA	6	Achenbach	Achenbach	dataset 7					1	IM	steer	1	adult	0	372	1	healthy	0	meat
816	0	4.0915		56		Alamycin LA	6	Achenbach	Achenbach	dataset 7					1	IM	steer	1	adult	0	372	1	healthy	0	meat
840	0	1.7267		56		Alamycin LA	6	Achenbach	Achenbach	dataset 7					1	IM	steer	1	adult	0	372	1	healthy	0	meat
864	0	1.0392		56		Alamycin LA	6	Achenbach	Achenbach	dataset 7					1	IM	steer	1	adult	0	372	1	healthy	0	meat
888	0	1.126		56		Alamycin LA	6	Achenbach	Achenbach	dataset 7					1	IM	steer	1	adult	0	372	1	healthy	0	meat
912	0	0.538		56		Alamycin LA	6	Achenbach	Achenbach	dataset 7					1	IM	steer	1	adult	0	372	1	healthy	0	meat
